# Supplementary material for: Nuclear Distribution of the Chromatin-Remodeling Protein ATRX in Mouse Early Embryos during Normal Development and Developmental Arrest In Vitro
Source: Life (Basel). 2023 Dec 19;14(1):5. doi: 10.3390/life14010005 (PMC10817635; doi:10.3390/life14010005)
Supplement: Supplementary file 1 [file life-14-00005-s001.zip › Table S1.xlsx]

## Sheet: string_interactions
#node1	node2	node1_string_id	node2_string_id	neighborhood_on_chromosome	gene_fusion	phylogenetic_cooccurrence	homology	coexpression	experimentally_determined_interaction	database_annotated	automated_textmining	combined_score
Atm	Brca1	10090.ENSMUSP00000156344	10090.ENSMUSP00000017290	0	0	0	0	0.077	0.606	0.900	0.991	0.999
Atm	Rad51	10090.ENSMUSP00000156344	10090.ENSMUSP00000028795	0	0	0	0	0.051	0.422	0.800	0.825	0.978
Atm	Brca2	10090.ENSMUSP00000156344	10090.ENSMUSP00000038576	0	0	0	0	0.079	0.330	0.800	0.923	0.989
Atm	H3c7	10090.ENSMUSP00000156344	10090.ENSMUSP00000074994	0	0	0	0	0	0.085	0	0.700	0.713
Atm	H3c8	10090.ENSMUSP00000156344	10090.ENSMUSP00000079670	0	0	0	0	0	0.085	0	0.698	0.712
Atm	H3f3b	10090.ENSMUSP00000156344	10090.ENSMUSP00000102062	0	0	0	0	0	0.085	0	0.702	0.715
Atm	Trp53	10090.ENSMUSP00000156344	10090.ENSMUSP00000104298	0	0	0	0	0.098	0.825	0.900	0.930	0.998
Atm	Atrx	10090.ENSMUSP00000156344	10090.ENSMUSP00000109203	0	0	0	0	0.277	0.070	0	0.800	0.854
Atm	Rad52	10090.ENSMUSP00000156344	10090.ENSMUSP00000125502	0	0	0	0	0.058	0.449	0.500	0.846	0.954
Atm	Daxx	10090.ENSMUSP00000156344	10090.ENSMUSP00000128504	0	0	0	0	0.116	0.093	0	0.657	0.701
Atrx	Brca1	10090.ENSMUSP00000109203	10090.ENSMUSP00000017290	0	0	0	0	0.052	0.066	0	0.807	0.814
Atrx	Rad51	10090.ENSMUSP00000109203	10090.ENSMUSP00000028795	0.041	0	0	0	0	0.661	0	0.919	0.971
Atrx	Mecp2	10090.ENSMUSP00000109203	10090.ENSMUSP00000033770	0	0	0	0	0.065	0.638	0	0.959	0.985
Atrx	Brca2	10090.ENSMUSP00000109203	10090.ENSMUSP00000038576	0	0	0	0	0.061	0.042	0	0.831	0.835
Atrx	Bclaf1	10090.ENSMUSP00000109203	10090.ENSMUSP00000043583	0	0	0	0	0.831	0.089	0	0.231	0.871
Atrx	Thoc2	10090.ENSMUSP00000109203	10090.ENSMUSP00000044677	0	0	0	0	0.846	0.110	0	0.316	0.898
Atrx	Sp100	10090.ENSMUSP00000109203	10090.ENSMUSP00000066399	0	0	0	0	0.047	0.076	0	0.984	0.984
Atrx	Rad54b	10090.ENSMUSP00000109203	10090.ENSMUSP00000066977	0	0	0.119	0.633	0	0	0	0.953	0.956
Atrx	H3c7	10090.ENSMUSP00000109203	10090.ENSMUSP00000074994	0	0	0	0	0	0.393	0	0.913	0.944
Atrx	H3c8	10090.ENSMUSP00000109203	10090.ENSMUSP00000079670	0	0	0	0	0	0.424	0	0.899	0.939
Atrx	Ezh2	10090.ENSMUSP00000109203	10090.ENSMUSP00000080419	0	0	0	0	0.064	0.347	0	0.768	0.846
Atrx	Idh1	10090.ENSMUSP00000109203	10090.ENSMUSP00000095316	0	0	0	0	0	0.049	0	0.834	0.836
Atrx	H3f3b	10090.ENSMUSP00000109203	10090.ENSMUSP00000102062	0	0	0	0	0.105	0.671	0	0.954	0.985
Atrx	Trp53	10090.ENSMUSP00000109203	10090.ENSMUSP00000104298	0	0	0	0	0.046	0.168	0	0.956	0.962
Atrx	Cbx5	10090.ENSMUSP00000109203	10090.ENSMUSP00000113157	0	0	0	0	0.117	0.264	0	0.754	0.826
Atrx	Atm	10090.ENSMUSP00000109203	10090.ENSMUSP00000156344	0	0	0	0	0.277	0.070	0	0.800	0.854
Atrx	H3f3a	10090.ENSMUSP00000109203	10090.ENSMUSP00000124509	0	0	0	0	0.086	0.555	0	0.705	0.869
Atrx	Dnmt3l	10090.ENSMUSP00000109203	10090.ENSMUSP00000121562	0	0	0	0	0.051	0.076	0	0.960	0.962
Atrx	Rad52	10090.ENSMUSP00000109203	10090.ENSMUSP00000125502	0	0	0	0	0	0.133	0	0.984	0.985
Atrx	Daxx	10090.ENSMUSP00000109203	10090.ENSMUSP00000128504	0	0	0	0	0	0.944	0.900	0.997	0.999
Bclaf1	Brca1	10090.ENSMUSP00000043583	10090.ENSMUSP00000017290	0	0	0	0	0.046	0	0	0.700	0.702
Bclaf1	Thoc2	10090.ENSMUSP00000043583	10090.ENSMUSP00000044677	0	0	0	0	0.799	0.100	0	0.120	0.827
Bclaf1	Atrx	10090.ENSMUSP00000043583	10090.ENSMUSP00000109203	0	0	0	0	0.831	0.089	0	0.231	0.871
Brca1	Bclaf1	10090.ENSMUSP00000017290	10090.ENSMUSP00000043583	0	0	0	0	0.046	0	0	0.700	0.702
Brca1	Atrx	10090.ENSMUSP00000017290	10090.ENSMUSP00000109203	0	0	0	0	0.052	0.066	0	0.807	0.814
Brca1	H3f3b	10090.ENSMUSP00000017290	10090.ENSMUSP00000102062	0	0	0	0	0.054	0.077	0.500	0.651	0.827
Brca1	H3c7	10090.ENSMUSP00000017290	10090.ENSMUSP00000074994	0	0	0	0	0.085	0.077	0.500	0.650	0.832
Brca1	Ezh2	10090.ENSMUSP00000017290	10090.ENSMUSP00000080419	0	0	0	0	0.196	0.345	0	0.834	0.905
Brca1	Rad54b	10090.ENSMUSP00000017290	10090.ENSMUSP00000066977	0	0	0	0	0.799	0.066	0	0.668	0.932
Brca1	Rad52	10090.ENSMUSP00000017290	10090.ENSMUSP00000125502	0	0	0	0	0.051	0.121	0.500	0.926	0.965
Brca1	H3c8	10090.ENSMUSP00000017290	10090.ENSMUSP00000079670	0	0	0	0	0.108	0.807	0.500	0.649	0.965
Brca1	Rad51	10090.ENSMUSP00000017290	10090.ENSMUSP00000028795	0	0	0	0	0.432	0.817	0.800	0.934	0.998
Brca1	Trp53	10090.ENSMUSP00000017290	10090.ENSMUSP00000104298	0	0	0	0	0.073	0.721	0.400	0.994	0.999
Brca1	Brca2	10090.ENSMUSP00000017290	10090.ENSMUSP00000038576	0	0	0	0	0.276	0.800	0.900	0.999	0.999
Brca1	Atm	10090.ENSMUSP00000017290	10090.ENSMUSP00000156344	0	0	0	0	0.077	0.606	0.900	0.991	0.999
Brca2	Brca1	10090.ENSMUSP00000038576	10090.ENSMUSP00000017290	0	0	0	0	0.276	0.800	0.900	0.999	0.999
Brca2	Rad51	10090.ENSMUSP00000038576	10090.ENSMUSP00000028795	0	0	0	0	0.286	0.987	0.900	0.993	0.999
Brca2	Rad54b	10090.ENSMUSP00000038576	10090.ENSMUSP00000066977	0	0	0	0	0.172	0.067	0	0.724	0.768
Brca2	Atrx	10090.ENSMUSP00000038576	10090.ENSMUSP00000109203	0	0	0	0	0.061	0.042	0	0.831	0.835
Brca2	Rad52	10090.ENSMUSP00000038576	10090.ENSMUSP00000125502	0	0	0	0	0.057	0.073	0	0.968	0.970
Brca2	Trp53	10090.ENSMUSP00000038576	10090.ENSMUSP00000104298	0	0	0	0	0.058	0.558	0	0.946	0.975
Brca2	Atm	10090.ENSMUSP00000038576	10090.ENSMUSP00000156344	0	0	0	0	0.079	0.330	0.800	0.923	0.989
Cbx5	H3c7	10090.ENSMUSP00000113157	10090.ENSMUSP00000074994	0	0	0	0	0.055	0.942	0.500	0.991	0.999
Cbx5	H3c8	10090.ENSMUSP00000113157	10090.ENSMUSP00000079670	0	0	0	0	0.055	0.922	0.500	0.991	0.999
Cbx5	H3f3b	10090.ENSMUSP00000113157	10090.ENSMUSP00000102062	0	0	0	0	0.059	0.942	0.500	0.991	0.999
Cbx5	Atrx	10090.ENSMUSP00000113157	10090.ENSMUSP00000109203	0	0	0	0	0.117	0.264	0	0.754	0.826
Cbx5	H3f3a	10090.ENSMUSP00000113157	10090.ENSMUSP00000124509	0	0	0	0	0.062	0.922	0	0.184	0.935
Daxx	Sp100	10090.ENSMUSP00000128504	10090.ENSMUSP00000066399	0	0	0	0	0.154	0.069	0	0.995	0.995
Daxx	H3f3b	10090.ENSMUSP00000128504	10090.ENSMUSP00000102062	0	0	0	0	0.046	0.685	0	0.779	0.927
Daxx	Trp53	10090.ENSMUSP00000128504	10090.ENSMUSP00000104298	0	0	0	0	0.100	0.774	0.900	0.929	0.998
Daxx	Atrx	10090.ENSMUSP00000128504	10090.ENSMUSP00000109203	0	0	0	0	0	0.944	0.900	0.997	0.999
Daxx	H3f3a	10090.ENSMUSP00000128504	10090.ENSMUSP00000124509	0	0	0	0	0	0.384	0	0.550	0.711
Daxx	Atm	10090.ENSMUSP00000128504	10090.ENSMUSP00000156344	0	0	0	0	0.116	0.093	0	0.657	0.701
Dnmt3l	H3c7	10090.ENSMUSP00000121562	10090.ENSMUSP00000074994	0	0	0	0	0	0.256	0.500	0.988	0.995
Dnmt3l	H3c8	10090.ENSMUSP00000121562	10090.ENSMUSP00000079670	0	0	0	0	0	0.203	0.500	0.988	0.994
Dnmt3l	Ezh2	10090.ENSMUSP00000121562	10090.ENSMUSP00000080419	0	0	0	0	0.054	0.292	0	0.725	0.800
Dnmt3l	H3f3b	10090.ENSMUSP00000121562	10090.ENSMUSP00000102062	0	0	0	0	0	0.374	0.500	0.988	0.995
Dnmt3l	Atrx	10090.ENSMUSP00000121562	10090.ENSMUSP00000109203	0	0	0	0	0.051	0.076	0	0.960	0.962
Ezh2	Brca1	10090.ENSMUSP00000080419	10090.ENSMUSP00000017290	0	0	0	0	0.196	0.345	0	0.834	0.905
Ezh2	Mecp2	10090.ENSMUSP00000080419	10090.ENSMUSP00000033770	0	0	0	0	0.056	0.041	0	0.759	0.763
Ezh2	H3c7	10090.ENSMUSP00000080419	10090.ENSMUSP00000074994	0	0	0	0	0.062	0.422	0.500	0.911	0.972
Ezh2	H3c8	10090.ENSMUSP00000080419	10090.ENSMUSP00000079670	0	0	0	0	0.070	0.368	0.500	0.911	0.970
Ezh2	Trp53	10090.ENSMUSP00000080419	10090.ENSMUSP00000104298	0	0	0	0	0.081	0.186	0	0.750	0.797
Ezh2	Dnmt3l	10090.ENSMUSP00000080419	10090.ENSMUSP00000121562	0	0	0	0	0.054	0.292	0	0.725	0.800
Ezh2	Atrx	10090.ENSMUSP00000080419	10090.ENSMUSP00000109203	0	0	0	0	0.064	0.347	0	0.768	0.846
Ezh2	H3f3b	10090.ENSMUSP00000080419	10090.ENSMUSP00000102062	0	0	0	0	0.080	0.368	0.500	0.911	0.970
H3c7	Brca1	10090.ENSMUSP00000074994	10090.ENSMUSP00000017290	0	0	0	0	0.085	0.077	0.500	0.650	0.832
H3c7	Mecp2	10090.ENSMUSP00000074994	10090.ENSMUSP00000033770	0	0	0	0	0.068	0.100	0	0.800	0.818
H3c7	Atm	10090.ENSMUSP00000074994	10090.ENSMUSP00000156344	0	0	0	0	0	0.085	0	0.700	0.713
H3c7	Trp53	10090.ENSMUSP00000074994	10090.ENSMUSP00000104298	0	0	0	0	0.047	0.136	0	0.795	0.816
H3c7	H3f3a	10090.ENSMUSP00000074994	10090.ENSMUSP00000124509	0	0	0.048	0.984	0.078	0.865	0	0.050	0.872
H3c7	Atrx	10090.ENSMUSP00000074994	10090.ENSMUSP00000109203	0	0	0	0	0	0.393	0	0.913	0.944
H3c7	Ezh2	10090.ENSMUSP00000074994	10090.ENSMUSP00000080419	0	0	0	0	0.062	0.422	0.500	0.911	0.972
H3c7	H3f3b	10090.ENSMUSP00000074994	10090.ENSMUSP00000102062	0	0	0.048	0.984	0.085	0.865	0.900	0.047	0.986
H3c7	H3c8	10090.ENSMUSP00000074994	10090.ENSMUSP00000079670	0	0	0.048	0.985	0.120	0.852	0.900	0.044	0.986
H3c7	Dnmt3l	10090.ENSMUSP00000074994	10090.ENSMUSP00000121562	0	0	0	0	0	0.256	0.500	0.988	0.995
H3c7	Cbx5	10090.ENSMUSP00000074994	10090.ENSMUSP00000113157	0	0	0	0	0.055	0.942	0.500	0.991	0.999
H3c8	Brca1	10090.ENSMUSP00000079670	10090.ENSMUSP00000017290	0	0	0	0	0.108	0.807	0.500	0.649	0.965
H3c8	Mecp2	10090.ENSMUSP00000079670	10090.ENSMUSP00000033770	0	0	0	0	0.068	0.090	0	0.800	0.816
H3c8	H3c7	10090.ENSMUSP00000079670	10090.ENSMUSP00000074994	0	0	0.048	0.985	0.120	0.852	0.900	0.044	0.986
H3c8	Atm	10090.ENSMUSP00000079670	10090.ENSMUSP00000156344	0	0	0	0	0	0.085	0	0.698	0.712
H3c8	Trp53	10090.ENSMUSP00000079670	10090.ENSMUSP00000104298	0	0	0	0	0.047	0.203	0	0.793	0.829
H3c8	H3f3a	10090.ENSMUSP00000079670	10090.ENSMUSP00000124509	0	0	0.048	0.984	0	0.899	0	0.042	0.900
H3c8	Atrx	10090.ENSMUSP00000079670	10090.ENSMUSP00000109203	0	0	0	0	0	0.424	0	0.899	0.939
H3c8	Ezh2	10090.ENSMUSP00000079670	10090.ENSMUSP00000080419	0	0	0	0	0.070	0.368	0.500	0.911	0.970
H3c8	H3f3b	10090.ENSMUSP00000079670	10090.ENSMUSP00000102062	0	0	0.048	0.984	0	0.899	0.900	0.043	0.989
H3c8	Dnmt3l	10090.ENSMUSP00000079670	10090.ENSMUSP00000121562	0	0	0	0	0	0.203	0.500	0.988	0.994
H3c8	Cbx5	10090.ENSMUSP00000079670	10090.ENSMUSP00000113157	0	0	0	0	0.055	0.922	0.500	0.991	0.999
H3f3a	H3c7	10090.ENSMUSP00000124509	10090.ENSMUSP00000074994	0	0	0.048	0.984	0.078	0.865	0	0.050	0.872
H3f3a	H3c8	10090.ENSMUSP00000124509	10090.ENSMUSP00000079670	0	0	0.048	0.984	0	0.899	0	0.042	0.900
H3f3a	H3f3b	10090.ENSMUSP00000124509	10090.ENSMUSP00000102062	0	0	0.048	0.985	0.813	0.900	0.900	0.043	0.997
H3f3a	Atrx	10090.ENSMUSP00000124509	10090.ENSMUSP00000109203	0	0	0	0	0.086	0.555	0	0.705	0.869
H3f3a	Cbx5	10090.ENSMUSP00000124509	10090.ENSMUSP00000113157	0	0	0	0	0.062	0.922	0	0.184	0.935
H3f3a	Daxx	10090.ENSMUSP00000124509	10090.ENSMUSP00000128504	0	0	0	0	0	0.384	0	0.550	0.711
H3f3b	Brca1	10090.ENSMUSP00000102062	10090.ENSMUSP00000017290	0	0	0	0	0.054	0.077	0.500	0.651	0.827
H3f3b	Mecp2	10090.ENSMUSP00000102062	10090.ENSMUSP00000033770	0	0	0	0	0.079	0.090	0	0.801	0.819
H3f3b	H3c7	10090.ENSMUSP00000102062	10090.ENSMUSP00000074994	0	0	0.048	0.984	0.085	0.865	0.900	0.047	0.986
H3f3b	H3c8	10090.ENSMUSP00000102062	10090.ENSMUSP00000079670	0	0	0.048	0.984	0	0.899	0.900	0.043	0.989
H3f3b	Ezh2	10090.ENSMUSP00000102062	10090.ENSMUSP00000080419	0	0	0	0	0.080	0.368	0.500	0.911	0.970
H3f3b	Atm	10090.ENSMUSP00000102062	10090.ENSMUSP00000156344	0	0	0	0	0	0.085	0	0.702	0.715
H3f3b	Trp53	10090.ENSMUSP00000102062	10090.ENSMUSP00000104298	0	0	0	0	0.066	0.136	0	0.797	0.822
H3f3b	Daxx	10090.ENSMUSP00000102062	10090.ENSMUSP00000128504	0	0	0	0	0.046	0.685	0	0.779	0.927
H3f3b	Atrx	10090.ENSMUSP00000102062	10090.ENSMUSP00000109203	0	0	0	0	0.105	0.671	0	0.954	0.985
H3f3b	Dnmt3l	10090.ENSMUSP00000102062	10090.ENSMUSP00000121562	0	0	0	0	0	0.374	0.500	0.988	0.995
H3f3b	H3f3a	10090.ENSMUSP00000102062	10090.ENSMUSP00000124509	0	0	0.048	0.985	0.813	0.900	0.900	0.043	0.997
H3f3b	Cbx5	10090.ENSMUSP00000102062	10090.ENSMUSP00000113157	0	0	0	0	0.059	0.942	0.500	0.991	0.999
Idh1	Trp53	10090.ENSMUSP00000095316	10090.ENSMUSP00000104298	0	0	0	0	0	0	0	0.761	0.761
Idh1	Atrx	10090.ENSMUSP00000095316	10090.ENSMUSP00000109203	0	0	0	0	0	0.049	0	0.834	0.836
Mecp2	Ezh2	10090.ENSMUSP00000033770	10090.ENSMUSP00000080419	0	0	0	0	0.056	0.041	0	0.759	0.763
Mecp2	H3c8	10090.ENSMUSP00000033770	10090.ENSMUSP00000079670	0	0	0	0	0.068	0.090	0	0.800	0.816
Mecp2	H3c7	10090.ENSMUSP00000033770	10090.ENSMUSP00000074994	0	0	0	0	0.068	0.100	0	0.800	0.818
Mecp2	H3f3b	10090.ENSMUSP00000033770	10090.ENSMUSP00000102062	0	0	0	0	0.079	0.090	0	0.801	0.819
Mecp2	Atrx	10090.ENSMUSP00000033770	10090.ENSMUSP00000109203	0	0	0	0	0.065	0.638	0	0.959	0.985
Rad51	Brca1	10090.ENSMUSP00000028795	10090.ENSMUSP00000017290	0	0	0	0	0.432	0.817	0.800	0.934	0.998
Rad51	Rad54b	10090.ENSMUSP00000028795	10090.ENSMUSP00000066977	0.041	0	0	0	0.391	0.695	0	0.572	0.913
Rad51	Trp53	10090.ENSMUSP00000028795	10090.ENSMUSP00000104298	0	0	0	0	0.135	0.728	0	0.836	0.958
Rad51	Atrx	10090.ENSMUSP00000028795	10090.ENSMUSP00000109203	0.041	0	0	0	0	0.661	0	0.919	0.971
Rad51	Atm	10090.ENSMUSP00000028795	10090.ENSMUSP00000156344	0	0	0	0	0.051	0.422	0.800	0.825	0.978
Rad51	Rad52	10090.ENSMUSP00000028795	10090.ENSMUSP00000125502	0	0	0	0	0	0.978	0	0.928	0.998
Rad51	Brca2	10090.ENSMUSP00000028795	10090.ENSMUSP00000038576	0	0	0	0	0.286	0.987	0.900	0.993	0.999
Rad52	Brca1	10090.ENSMUSP00000125502	10090.ENSMUSP00000017290	0	0	0	0	0.051	0.121	0.500	0.926	0.965
Rad52	Rad51	10090.ENSMUSP00000125502	10090.ENSMUSP00000028795	0	0	0	0	0	0.978	0	0.928	0.998
Rad52	Brca2	10090.ENSMUSP00000125502	10090.ENSMUSP00000038576	0	0	0	0	0.057	0.073	0	0.968	0.970
Rad52	Rad54b	10090.ENSMUSP00000125502	10090.ENSMUSP00000066977	0	0	0	0	0.061	0.414	0	0.831	0.899
Rad52	Atrx	10090.ENSMUSP00000125502	10090.ENSMUSP00000109203	0	0	0	0	0	0.133	0	0.984	0.985
Rad52	Atm	10090.ENSMUSP00000125502	10090.ENSMUSP00000156344	0	0	0	0	0.058	0.449	0.500	0.846	0.954
Rad54b	Brca1	10090.ENSMUSP00000066977	10090.ENSMUSP00000017290	0	0	0	0	0.799	0.066	0	0.668	0.932
Rad54b	Rad51	10090.ENSMUSP00000066977	10090.ENSMUSP00000028795	0.041	0	0	0	0.391	0.695	0	0.572	0.913
Rad54b	Brca2	10090.ENSMUSP00000066977	10090.ENSMUSP00000038576	0	0	0	0	0.172	0.067	0	0.724	0.768
Rad54b	Rad52	10090.ENSMUSP00000066977	10090.ENSMUSP00000125502	0	0	0	0	0.061	0.414	0	0.831	0.899
Rad54b	Atrx	10090.ENSMUSP00000066977	10090.ENSMUSP00000109203	0	0	0.119	0.633	0	0	0	0.953	0.956
Sp100	Trp53	10090.ENSMUSP00000066399	10090.ENSMUSP00000104298	0	0	0	0	0.047	0.090	0	0.712	0.728
Sp100	Atrx	10090.ENSMUSP00000066399	10090.ENSMUSP00000109203	0	0	0	0	0.047	0.076	0	0.984	0.984
Sp100	Daxx	10090.ENSMUSP00000066399	10090.ENSMUSP00000128504	0	0	0	0	0.154	0.069	0	0.995	0.995
Thoc2	Bclaf1	10090.ENSMUSP00000044677	10090.ENSMUSP00000043583	0	0	0	0	0.799	0.100	0	0.120	0.827
Thoc2	Atrx	10090.ENSMUSP00000044677	10090.ENSMUSP00000109203	0	0	0	0	0.846	0.110	0	0.316	0.898
Trp53	Brca1	10090.ENSMUSP00000104298	10090.ENSMUSP00000017290	0	0	0	0	0.073	0.721	0.400	0.994	0.999
Trp53	Rad51	10090.ENSMUSP00000104298	10090.ENSMUSP00000028795	0	0	0	0	0.135	0.728	0	0.836	0.958
Trp53	Brca2	10090.ENSMUSP00000104298	10090.ENSMUSP00000038576	0	0	0	0	0.058	0.558	0	0.946	0.975
Trp53	Sp100	10090.ENSMUSP00000104298	10090.ENSMUSP00000066399	0	0	0	0	0.047	0.090	0	0.712	0.728
Trp53	H3c7	10090.ENSMUSP00000104298	10090.ENSMUSP00000074994	0	0	0	0	0.047	0.136	0	0.795	0.816
Trp53	H3c8	10090.ENSMUSP00000104298	10090.ENSMUSP00000079670	0	0	0	0	0.047	0.203	0	0.793	0.829
Trp53	Ezh2	10090.ENSMUSP00000104298	10090.ENSMUSP00000080419	0	0	0	0	0.081	0.186	0	0.750	0.797
Trp53	Idh1	10090.ENSMUSP00000104298	10090.ENSMUSP00000095316	0	0	0	0	0	0	0	0.761	0.761
Trp53	H3f3b	10090.ENSMUSP00000104298	10090.ENSMUSP00000102062	0	0	0	0	0.066	0.136	0	0.797	0.822
Trp53	Atrx	10090.ENSMUSP00000104298	10090.ENSMUSP00000109203	0	0	0	0	0.046	0.168	0	0.956	0.962
Trp53	Atm	10090.ENSMUSP00000104298	10090.ENSMUSP00000156344	0	0	0	0	0.098	0.825	0.900	0.930	0.998
Trp53	Daxx	10090.ENSMUSP00000104298	10090.ENSMUSP00000128504	0	0	0	0	0.100	0.774	0.900	0.929	0.998
