# Supplementary material for: Nuclear Distribution of the Chromatin-Remodeling Protein ATRX in Mouse Early Embryos during Normal Development and Developmental Arrest In Vitro
Source: Life (Basel). 2023 Dec 19;14(1):5. doi: 10.3390/life14010005 (PMC10817635; doi:10.3390/life14010005)
Supplement: Supplementary file 1 [file life-14-00005-s001.zip › Table S2.xlsx]

## Sheet: enrichment.Process
#term ID	term description	observed gene count	background gene count	strength	false discovery rate	matching proteins in your network (IDs)	matching proteins in your network (labels)
GO:0051276	Chromosome organization	17	962	46023	8.21e-16	10090.ENSMUSP00000017290,10090.ENSMUSP00000028795,10090.ENSMUSP00000033770,10090.ENSMUSP00000038576,10090.ENSMUSP00000066399,10090.ENSMUSP00000066977,10090.ENSMUSP00000074994,10090.ENSMUSP00000079670,10090.ENSMUSP00000080419,10090.ENSMUSP00000102062,10090.ENSMUSP00000104298,10090.ENSMUSP00000109203,10090.ENSMUSP00000113157,10090.ENSMUSP00000121562,10090.ENSMUSP00000124509,10090.ENSMUSP00000128504…	Brca1,Rad51,Mecp2,Brca2,Sp100,Rad54b,H3c7,H3c8,Ezh2,H3f3b,Trp53,Atrx,Cbx5,Dnmt3l,H3f3a,Daxx,Atm
GO:0006325	Chromatin organization	13	599	12785	7.51e-12	10090.ENSMUSP00000017290,10090.ENSMUSP00000033770,10090.ENSMUSP00000066977,10090.ENSMUSP00000074994,10090.ENSMUSP00000079670,10090.ENSMUSP00000080419,10090.ENSMUSP00000102062,10090.ENSMUSP00000104298,10090.ENSMUSP00000109203,10090.ENSMUSP00000113157,10090.ENSMUSP00000121562,10090.ENSMUSP00000124509,10090.ENSMUSP00000128504	Brca1,Mecp2,Rad54b,H3c7,H3c8,Ezh2,H3f3b,Trp53,Atrx,Cbx5,Dnmt3l,H3f3a,Daxx
GO:0031497	Chromatin assembly	9	163	27760	1.34e-10	10090.ENSMUSP00000033770,10090.ENSMUSP00000079670,10090.ENSMUSP00000080419,10090.ENSMUSP00000102062,10090.ENSMUSP00000104298,10090.ENSMUSP00000109203,10090.ENSMUSP00000121562,10090.ENSMUSP00000124509,10090.ENSMUSP00000128504	Mecp2,H3c8,Ezh2,H3f3b,Trp53,Atrx,Dnmt3l,H3f3a,Daxx
GO:0040029	Regulation of gene expression, epigenetic	8	144	27760	3.39e-09	10090.ENSMUSP00000017290,10090.ENSMUSP00000033770,10090.ENSMUSP00000074994,10090.ENSMUSP00000079670,10090.ENSMUSP00000080419,10090.ENSMUSP00000102062,10090.ENSMUSP00000121562,10090.ENSMUSP00000124509	Brca1,Mecp2,H3c7,H3c8,Ezh2,H3f3b,Dnmt3l,H3f3a
GO:0032200	Telomere organization	7	103	31048	2.34e-08	10090.ENSMUSP00000028795,10090.ENSMUSP00000038576,10090.ENSMUSP00000066399,10090.ENSMUSP00000080419,10090.ENSMUSP00000102062,10090.ENSMUSP00000124509,10090.ENSMUSP00000156344	Rad51,Brca2,Sp100,Ezh2,H3f3b,H3f3a,Atm
GO:0006259	DNA metabolic process	11	745	43466	5.35e-08	10090.ENSMUSP00000017290,10090.ENSMUSP00000028795,10090.ENSMUSP00000038576,10090.ENSMUSP00000066399,10090.ENSMUSP00000066977,10090.ENSMUSP00000080419,10090.ENSMUSP00000104298,10090.ENSMUSP00000109203,10090.ENSMUSP00000121562,10090.ENSMUSP00000125502,10090.ENSMUSP00000156344	Brca1,Rad51,Brca2,Sp100,Rad54b,Ezh2,Trp53,Atrx,Dnmt3l,Rad52,Atm
GO:0022402	Cell cycle process	11	824	41640	1.33e-07	10090.ENSMUSP00000017290,10090.ENSMUSP00000028795,10090.ENSMUSP00000033770,10090.ENSMUSP00000038576,10090.ENSMUSP00000066977,10090.ENSMUSP00000080419,10090.ENSMUSP00000104298,10090.ENSMUSP00000109203,10090.ENSMUSP00000121562,10090.ENSMUSP00000128504,10090.ENSMUSP00000156344	Brca1,Rad51,Mecp2,Brca2,Rad54b,Ezh2,Trp53,Atrx,Dnmt3l,Daxx,Atm
GO:0033554	Cellular response to stress	13	1594	0.93	3.58e-07	10090.ENSMUSP00000017290,10090.ENSMUSP00000028795,10090.ENSMUSP00000038576,10090.ENSMUSP00000043583,10090.ENSMUSP00000066399,10090.ENSMUSP00000066977,10090.ENSMUSP00000080419,10090.ENSMUSP00000104298,10090.ENSMUSP00000109203,10090.ENSMUSP00000113157,10090.ENSMUSP00000125502,10090.ENSMUSP00000128504,10090.ENSMUSP00000156344	Brca1,Rad51,Brca2,Bclaf1,Sp100,Rad54b,Ezh2,Trp53,Atrx,Cbx5,Rad52,Daxx,Atm
GO:0045934	Negative regulation of nucleobase-containing compound metabolic process	13	1671	0.91	5.77e-07	10090.ENSMUSP00000017290,10090.ENSMUSP00000033770,10090.ENSMUSP00000038576,10090.ENSMUSP00000043583,10090.ENSMUSP00000066399,10090.ENSMUSP00000074994,10090.ENSMUSP00000080419,10090.ENSMUSP00000104298,10090.ENSMUSP00000109203,10090.ENSMUSP00000113157,10090.ENSMUSP00000121562,10090.ENSMUSP00000128504,10090.ENSMUSP00000156344	Brca1,Mecp2,Brca2,Bclaf1,Sp100,H3c7,Ezh2,Trp53,Atrx,Cbx5,Dnmt3l,Daxx,Atm
GO:0006302	Double-strand break repair	7	192	21186	6.74e-07	10090.ENSMUSP00000017290,10090.ENSMUSP00000028795,10090.ENSMUSP00000038576,10090.ENSMUSP00000066977,10090.ENSMUSP00000104298,10090.ENSMUSP00000125502,10090.ENSMUSP00000156344	Brca1,Rad51,Brca2,Rad54b,Trp53,Rad52,Atm
GO:0006974	Cellular response to DNA damage stimulus	10	730	42005	6.74e-07	10090.ENSMUSP00000017290,10090.ENSMUSP00000028795,10090.ENSMUSP00000038576,10090.ENSMUSP00000066399,10090.ENSMUSP00000066977,10090.ENSMUSP00000104298,10090.ENSMUSP00000109203,10090.ENSMUSP00000113157,10090.ENSMUSP00000125502,10090.ENSMUSP00000156344	Brca1,Rad51,Brca2,Sp100,Rad54b,Trp53,Atrx,Cbx5,Rad52,Atm
GO:0065004	protein-DNA complex assembly	7	195	20821	6.74e-07	10090.ENSMUSP00000028795,10090.ENSMUSP00000079670,10090.ENSMUSP00000102062,10090.ENSMUSP00000109203,10090.ENSMUSP00000124509,10090.ENSMUSP00000125502,10090.ENSMUSP00000128504	Rad51,H3c8,H3f3b,Atrx,H3f3a,Rad52,Daxx
GO:0000724	Double-strand break repair via homologous recombination	6	105	28126	8.63e-07	10090.ENSMUSP00000017290,10090.ENSMUSP00000028795,10090.ENSMUSP00000038576,10090.ENSMUSP00000066977,10090.ENSMUSP00000125502,10090.ENSMUSP00000156344	Brca1,Rad51,Brca2,Rad54b,Rad52,Atm
GO:0051052	Regulation of DNA metabolic process	9	569	44562	1.30e-06	10090.ENSMUSP00000017290,10090.ENSMUSP00000028795,10090.ENSMUSP00000033770,10090.ENSMUSP00000038576,10090.ENSMUSP00000104298,10090.ENSMUSP00000109203,10090.ENSMUSP00000121562,10090.ENSMUSP00000125502,10090.ENSMUSP00000156344	Brca1,Rad51,Mecp2,Brca2,Trp53,Atrx,Dnmt3l,Rad52,Atm
GO:0006310	DNA recombination	7	234	17899	1.72e-06	10090.ENSMUSP00000017290,10090.ENSMUSP00000028795,10090.ENSMUSP00000038576,10090.ENSMUSP00000066977,10090.ENSMUSP00000080419,10090.ENSMUSP00000125502,10090.ENSMUSP00000156344	Brca1,Rad51,Brca2,Rad54b,Ezh2,Rad52,Atm
GO:0035264	Multicellular organism growth	6	125	45108	1.83e-06	10090.ENSMUSP00000038576,10090.ENSMUSP00000102062,10090.ENSMUSP00000104298,10090.ENSMUSP00000109203,10090.ENSMUSP00000124509,10090.ENSMUSP00000156344	Brca2,H3f3b,Trp53,Atrx,H3f3a,Atm
GO:0010605	Negative regulation of macromolecule metabolic process	15	2984	0.72	1.98e-06	10090.ENSMUSP00000017290,10090.ENSMUSP00000033770,10090.ENSMUSP00000038576,10090.ENSMUSP00000043583,10090.ENSMUSP00000066399,10090.ENSMUSP00000074994,10090.ENSMUSP00000080419,10090.ENSMUSP00000102062,10090.ENSMUSP00000104298,10090.ENSMUSP00000109203,10090.ENSMUSP00000113157,10090.ENSMUSP00000121562,10090.ENSMUSP00000124509,10090.ENSMUSP00000128504,10090.ENSMUSP00000156344	Brca1,Mecp2,Brca2,Bclaf1,Sp100,H3c7,Ezh2,H3f3b,Trp53,Atrx,Cbx5,Dnmt3l,H3f3a,Daxx,Atm
GO:0019222	Regulation of metabolic process	20	7094	0.47	1.98e-06	10090.ENSMUSP00000017290,10090.ENSMUSP00000028795,10090.ENSMUSP00000033770,10090.ENSMUSP00000038576,10090.ENSMUSP00000043583,10090.ENSMUSP00000044677,10090.ENSMUSP00000066399,10090.ENSMUSP00000074994,10090.ENSMUSP00000079670,10090.ENSMUSP00000080419,10090.ENSMUSP00000095316,10090.ENSMUSP00000102062,10090.ENSMUSP00000104298,10090.ENSMUSP00000109203,10090.ENSMUSP00000113157,10090.ENSMUSP00000121562…	Brca1,Rad51,Mecp2,Brca2,Bclaf1,Thoc2,Sp100,H3c7,H3c8,Ezh2,Idh1,H3f3b,Trp53,Atrx,Cbx5,Dnmt3l,H3f3a,Rad52,Daxx,Atm
GO:0042770	Signal transduction in response to DNA damage	6	129	24838	1.98e-06	10090.ENSMUSP00000017290,10090.ENSMUSP00000038576,10090.ENSMUSP00000066399,10090.ENSMUSP00000104298,10090.ENSMUSP00000109203,10090.ENSMUSP00000156344	Brca1,Brca2,Sp100,Trp53,Atrx,Atm
GO:0031507	Heterochromatin assembly	5	59	34700	2.48e-06	10090.ENSMUSP00000033770,10090.ENSMUSP00000080419,10090.ENSMUSP00000102062,10090.ENSMUSP00000121562,10090.ENSMUSP00000124509	Mecp2,Ezh2,H3f3b,Dnmt3l,H3f3a
GO:0006338	Chromatin remodeling	7	284	14977	4.51e-06	10090.ENSMUSP00000066977,10090.ENSMUSP00000079670,10090.ENSMUSP00000080419,10090.ENSMUSP00000102062,10090.ENSMUSP00000109203,10090.ENSMUSP00000124509,10090.ENSMUSP00000128504	Rad54b,H3c8,Ezh2,H3f3b,Atrx,H3f3a,Daxx
GO:0006281	DNA repair	8	477	45292	4.91e-06	10090.ENSMUSP00000017290,10090.ENSMUSP00000028795,10090.ENSMUSP00000038576,10090.ENSMUSP00000066977,10090.ENSMUSP00000104298,10090.ENSMUSP00000109203,10090.ENSMUSP00000125502,10090.ENSMUSP00000156344	Brca1,Rad51,Brca2,Rad54b,Trp53,Atrx,Rad52,Atm
GO:0010212	Response to ionizing radiation	6	157	45078	4.91e-06	10090.ENSMUSP00000017290,10090.ENSMUSP00000028795,10090.ENSMUSP00000038576,10090.ENSMUSP00000066977,10090.ENSMUSP00000104298,10090.ENSMUSP00000156344	Brca1,Rad51,Brca2,Rad54b,Trp53,Atm
GO:0016043	Cellular component organization	18	5482	0.53	4.97e-06	10090.ENSMUSP00000017290,10090.ENSMUSP00000028795,10090.ENSMUSP00000033770,10090.ENSMUSP00000038576,10090.ENSMUSP00000066399,10090.ENSMUSP00000066977,10090.ENSMUSP00000074994,10090.ENSMUSP00000079670,10090.ENSMUSP00000080419,10090.ENSMUSP00000102062,10090.ENSMUSP00000104298,10090.ENSMUSP00000109203,10090.ENSMUSP00000113157,10090.ENSMUSP00000121562,10090.ENSMUSP00000124509,10090.ENSMUSP00000125502…	Brca1,Rad51,Mecp2,Brca2,Sp100,Rad54b,H3c7,H3c8,Ezh2,H3f3b,Trp53,Atrx,Cbx5,Dnmt3l,H3f3a,Rad52,Daxx,Atm
GO:0060255	Regulation of macromolecule metabolic process	19	6569	0.48	6.60e-06	10090.ENSMUSP00000017290,10090.ENSMUSP00000028795,10090.ENSMUSP00000033770,10090.ENSMUSP00000038576,10090.ENSMUSP00000043583,10090.ENSMUSP00000044677,10090.ENSMUSP00000066399,10090.ENSMUSP00000074994,10090.ENSMUSP00000079670,10090.ENSMUSP00000080419,10090.ENSMUSP00000102062,10090.ENSMUSP00000104298,10090.ENSMUSP00000109203,10090.ENSMUSP00000113157,10090.ENSMUSP00000121562,10090.ENSMUSP00000124509…	Brca1,Rad51,Mecp2,Brca2,Bclaf1,Thoc2,Sp100,H3c7,H3c8,Ezh2,H3f3b,Trp53,Atrx,Cbx5,Dnmt3l,H3f3a,Rad52,Daxx,Atm
GO:0071479	Cellular response to ionizing radiation	5	78	29952	6.60e-06	10090.ENSMUSP00000017290,10090.ENSMUSP00000028795,10090.ENSMUSP00000038576,10090.ENSMUSP00000104298,10090.ENSMUSP00000156344	Brca1,Rad51,Brca2,Trp53,Atm
GO:2001020	Regulation of response to DNA damage stimulus	7	320	13150	7.12e-06	10090.ENSMUSP00000017290,10090.ENSMUSP00000028795,10090.ENSMUSP00000038576,10090.ENSMUSP00000043583,10090.ENSMUSP00000104298,10090.ENSMUSP00000125502,10090.ENSMUSP00000156344	Brca1,Rad51,Brca2,Bclaf1,Trp53,Rad52,Atm
GO:0045892	Negative regulation of transcription, DNA-templated	11	1422	0.91	7.68e-06	10090.ENSMUSP00000017290,10090.ENSMUSP00000033770,10090.ENSMUSP00000043583,10090.ENSMUSP00000066399,10090.ENSMUSP00000074994,10090.ENSMUSP00000080419,10090.ENSMUSP00000104298,10090.ENSMUSP00000109203,10090.ENSMUSP00000113157,10090.ENSMUSP00000121562,10090.ENSMUSP00000128504	Brca1,Mecp2,Bclaf1,Sp100,H3c7,Ezh2,Trp53,Atrx,Cbx5,Dnmt3l,Daxx
GO:1903047	Mitotic cell cycle process	8	520	44958	7.68e-06	10090.ENSMUSP00000017290,10090.ENSMUSP00000028795,10090.ENSMUSP00000033770,10090.ENSMUSP00000038576,10090.ENSMUSP00000080419,10090.ENSMUSP00000104298,10090.ENSMUSP00000128504,10090.ENSMUSP00000156344	Brca1,Rad51,Mecp2,Brca2,Ezh2,Trp53,Daxx,Atm
GO:0006950	Response to stress	15	3453	0.65	8.14e-06	10090.ENSMUSP00000017290,10090.ENSMUSP00000028795,10090.ENSMUSP00000033770,10090.ENSMUSP00000038576,10090.ENSMUSP00000043583,10090.ENSMUSP00000066399,10090.ENSMUSP00000066977,10090.ENSMUSP00000080419,10090.ENSMUSP00000095316,10090.ENSMUSP00000104298,10090.ENSMUSP00000109203,10090.ENSMUSP00000113157,10090.ENSMUSP00000125502,10090.ENSMUSP00000128504,10090.ENSMUSP00000156344	Brca1,Rad51,Mecp2,Brca2,Bclaf1,Sp100,Rad54b,Ezh2,Idh1,Trp53,Atrx,Cbx5,Rad52,Daxx,Atm
GO:0010165	Response to X-ray	4	31	41306	1.19e-05	10090.ENSMUSP00000028795,10090.ENSMUSP00000038576,10090.ENSMUSP00000104298,10090.ENSMUSP00000156344	Rad51,Brca2,Trp53,Atm
GO:1903046	Meiotic cell cycle process	6	200	17899	1.19e-05	10090.ENSMUSP00000028795,10090.ENSMUSP00000038576,10090.ENSMUSP00000066977,10090.ENSMUSP00000109203,10090.ENSMUSP00000121562,10090.ENSMUSP00000156344	Rad51,Brca2,Rad54b,Atrx,Dnmt3l,Atm
GO:0031056	Regulation of histone modification	6	213	17168	1.59e-05	10090.ENSMUSP00000017290,10090.ENSMUSP00000033770,10090.ENSMUSP00000104298,10090.ENSMUSP00000109203,10090.ENSMUSP00000128504,10090.ENSMUSP00000156344	Brca1,Mecp2,Trp53,Atrx,Daxx,Atm
GO:0010468	Regulation of gene expression	17	5140	0.54	1.61e-05	10090.ENSMUSP00000017290,10090.ENSMUSP00000033770,10090.ENSMUSP00000038576,10090.ENSMUSP00000043583,10090.ENSMUSP00000044677,10090.ENSMUSP00000066399,10090.ENSMUSP00000074994,10090.ENSMUSP00000079670,10090.ENSMUSP00000080419,10090.ENSMUSP00000102062,10090.ENSMUSP00000104298,10090.ENSMUSP00000109203,10090.ENSMUSP00000113157,10090.ENSMUSP00000121562,10090.ENSMUSP00000124509,10090.ENSMUSP00000128504…	Brca1,Mecp2,Brca2,Bclaf1,Thoc2,Sp100,H3c7,H3c8,Ezh2,H3f3b,Trp53,Atrx,Cbx5,Dnmt3l,H3f3a,Daxx,Atm
GO:0006334	Nucleosome assembly	5	102	25934	1.65e-05	10090.ENSMUSP00000079670,10090.ENSMUSP00000102062,10090.ENSMUSP00000109203,10090.ENSMUSP00000124509,10090.ENSMUSP00000128504	H3c8,H3f3b,Atrx,H3f3a,Daxx
GO:0030330	DNA damage response, signal transduction by p53 class mediator	4	37	45048	2.01e-05	10090.ENSMUSP00000038576,10090.ENSMUSP00000066399,10090.ENSMUSP00000104298,10090.ENSMUSP00000109203	Brca2,Sp100,Trp53,Atrx
GO:0031509	Subtelomeric heterochromatin assembly	3	7	23774	2.78e-05	10090.ENSMUSP00000080419,10090.ENSMUSP00000102062,10090.ENSMUSP00000124509	Ezh2,H3f3b,H3f3a
GO:0090304	Nucleic acid metabolic process	12	2124	0.77	2.78e-05	10090.ENSMUSP00000017290,10090.ENSMUSP00000028795,10090.ENSMUSP00000038576,10090.ENSMUSP00000044677,10090.ENSMUSP00000066399,10090.ENSMUSP00000066977,10090.ENSMUSP00000080419,10090.ENSMUSP00000104298,10090.ENSMUSP00000109203,10090.ENSMUSP00000121562,10090.ENSMUSP00000125502,10090.ENSMUSP00000156344	Brca1,Rad51,Brca2,Thoc2,Sp100,Rad54b,Ezh2,Trp53,Atrx,Dnmt3l,Rad52,Atm
GO:1901987	Regulation of cell cycle phase transition	7	432	44927	3.36e-05	10090.ENSMUSP00000017290,10090.ENSMUSP00000028795,10090.ENSMUSP00000033770,10090.ENSMUSP00000038576,10090.ENSMUSP00000080419,10090.ENSMUSP00000104298,10090.ENSMUSP00000156344	Brca1,Rad51,Mecp2,Brca2,Ezh2,Trp53,Atm
GO:0031297	Replication fork processing	4	45	35431	3.67e-05	10090.ENSMUSP00000017290,10090.ENSMUSP00000028795,10090.ENSMUSP00000038576,10090.ENSMUSP00000109203	Brca1,Rad51,Brca2,Atrx
GO:0031058	Positive regulation of histone modification	5	129	22282	4.18e-05	10090.ENSMUSP00000017290,10090.ENSMUSP00000033770,10090.ENSMUSP00000104298,10090.ENSMUSP00000128504,10090.ENSMUSP00000156344	Brca1,Mecp2,Trp53,Daxx,Atm
GO:0007127	Meiosis I	5	131	45078	4.37e-05	10090.ENSMUSP00000028795,10090.ENSMUSP00000038576,10090.ENSMUSP00000066977,10090.ENSMUSP00000121562,10090.ENSMUSP00000156344	Rad51,Brca2,Rad54b,Dnmt3l,Atm
GO:0008406	Gonad development	6	274	13150	4.94e-05	10090.ENSMUSP00000038576,10090.ENSMUSP00000095316,10090.ENSMUSP00000102062,10090.ENSMUSP00000109203,10090.ENSMUSP00000124509,10090.ENSMUSP00000156344	Brca2,Idh1,H3f3b,Atrx,H3f3a,Atm
GO:0034641	Cellular nitrogen compound metabolic process	14	3393	0.63	4.94e-05	10090.ENSMUSP00000017290,10090.ENSMUSP00000028795,10090.ENSMUSP00000033770,10090.ENSMUSP00000038576,10090.ENSMUSP00000044677,10090.ENSMUSP00000066399,10090.ENSMUSP00000066977,10090.ENSMUSP00000080419,10090.ENSMUSP00000095316,10090.ENSMUSP00000104298,10090.ENSMUSP00000109203,10090.ENSMUSP00000121562,10090.ENSMUSP00000125502,10090.ENSMUSP00000156344	Brca1,Rad51,Mecp2,Brca2,Thoc2,Sp100,Rad54b,Ezh2,Idh1,Trp53,Atrx,Dnmt3l,Rad52,Atm
GO:0009314	Response to radiation	7	477	43101	5.50e-05	10090.ENSMUSP00000017290,10090.ENSMUSP00000028795,10090.ENSMUSP00000033770,10090.ENSMUSP00000038576,10090.ENSMUSP00000066977,10090.ENSMUSP00000104298,10090.ENSMUSP00000156344	Brca1,Rad51,Mecp2,Brca2,Rad54b,Trp53,Atm
GO:0010564	Regulation of cell cycle process	8	732	45078	5.50e-05	10090.ENSMUSP00000017290,10090.ENSMUSP00000028795,10090.ENSMUSP00000033770,10090.ENSMUSP00000038576,10090.ENSMUSP00000080419,10090.ENSMUSP00000104298,10090.ENSMUSP00000109203,10090.ENSMUSP00000156344	Brca1,Rad51,Mecp2,Brca2,Ezh2,Trp53,Atrx,Atm
GO:0048599	Oocyte development	4	53	32509	5.69e-05	10090.ENSMUSP00000038576,10090.ENSMUSP00000102062,10090.ENSMUSP00000124509,10090.ENSMUSP00000156344	Brca2,H3f3b,H3f3a,Atm
GO:0019219	Regulation of nucleobase-containing compound metabolic process	15	4173	0.57	6.35e-05	10090.ENSMUSP00000017290,10090.ENSMUSP00000028795,10090.ENSMUSP00000033770,10090.ENSMUSP00000038576,10090.ENSMUSP00000043583,10090.ENSMUSP00000066399,10090.ENSMUSP00000074994,10090.ENSMUSP00000080419,10090.ENSMUSP00000104298,10090.ENSMUSP00000109203,10090.ENSMUSP00000113157,10090.ENSMUSP00000121562,10090.ENSMUSP00000125502,10090.ENSMUSP00000128504,10090.ENSMUSP00000156344	Brca1,Rad51,Mecp2,Brca2,Bclaf1,Sp100,H3c7,Ezh2,Trp53,Atrx,Cbx5,Dnmt3l,Rad52,Daxx,Atm
GO:0048589	Developmental growth	7	515	42005	8.14e-05	10090.ENSMUSP00000038576,10090.ENSMUSP00000080419,10090.ENSMUSP00000102062,10090.ENSMUSP00000104298,10090.ENSMUSP00000109203,10090.ENSMUSP00000124509,10090.ENSMUSP00000156344	Brca2,Ezh2,H3f3b,Trp53,Atrx,H3f3a,Atm
GO:0048523	Negative regulation of cellular process	16	5049	0.52	8.68e-05	10090.ENSMUSP00000017290,10090.ENSMUSP00000033770,10090.ENSMUSP00000038576,10090.ENSMUSP00000043583,10090.ENSMUSP00000044677,10090.ENSMUSP00000066399,10090.ENSMUSP00000074994,10090.ENSMUSP00000080419,10090.ENSMUSP00000102062,10090.ENSMUSP00000104298,10090.ENSMUSP00000109203,10090.ENSMUSP00000113157,10090.ENSMUSP00000121562,10090.ENSMUSP00000124509,10090.ENSMUSP00000128504,10090.ENSMUSP00000156344	Brca1,Mecp2,Brca2,Bclaf1,Thoc2,Sp100,H3c7,Ezh2,H3f3b,Trp53,Atrx,Cbx5,Dnmt3l,H3f3a,Daxx,Atm
GO:0044260	Cellular macromolecule metabolic process	12	2450	0.71	9.47e-05	10090.ENSMUSP00000017290,10090.ENSMUSP00000028795,10090.ENSMUSP00000033770,10090.ENSMUSP00000038576,10090.ENSMUSP00000066399,10090.ENSMUSP00000066977,10090.ENSMUSP00000080419,10090.ENSMUSP00000104298,10090.ENSMUSP00000109203,10090.ENSMUSP00000121562,10090.ENSMUSP00000125502,10090.ENSMUSP00000156344	Brca1,Rad51,Mecp2,Brca2,Sp100,Rad54b,Ezh2,Trp53,Atrx,Dnmt3l,Rad52,Atm
GO:0010332	Response to gamma radiation	4	63	29952	9.67e-05	10090.ENSMUSP00000028795,10090.ENSMUSP00000038576,10090.ENSMUSP00000104298,10090.ENSMUSP00000156344	Rad51,Brca2,Trp53,Atm
GO:0048608	Reproductive structure development	7	534	41275	9.68e-05	10090.ENSMUSP00000038576,10090.ENSMUSP00000095316,10090.ENSMUSP00000102062,10090.ENSMUSP00000109203,10090.ENSMUSP00000121562,10090.ENSMUSP00000124509,10090.ENSMUSP00000156344	Brca2,Idh1,H3f3b,Atrx,Dnmt3l,H3f3a,Atm
GO:0006978	DNA damage response, signal transduction by p53 class mediator resulting in transcription of p21 class mediator	3	14	12816	0.00010	10090.ENSMUSP00000038576,10090.ENSMUSP00000066399,10090.ENSMUSP00000104298	Brca2,Sp100,Trp53
GO:0051054	Positive regulation of DNA metabolic process	6	334	46388	0.00012	10090.ENSMUSP00000017290,10090.ENSMUSP00000028795,10090.ENSMUSP00000033770,10090.ENSMUSP00000109203,10090.ENSMUSP00000121562,10090.ENSMUSP00000156344	Brca1,Rad51,Mecp2,Atrx,Dnmt3l,Atm
GO:1901360	Organic cyclic compound metabolic process	13	3110	0.64	0.00013	10090.ENSMUSP00000017290,10090.ENSMUSP00000028795,10090.ENSMUSP00000033770,10090.ENSMUSP00000038576,10090.ENSMUSP00000044677,10090.ENSMUSP00000066399,10090.ENSMUSP00000066977,10090.ENSMUSP00000080419,10090.ENSMUSP00000104298,10090.ENSMUSP00000109203,10090.ENSMUSP00000121562,10090.ENSMUSP00000125502,10090.ENSMUSP00000156344	Brca1,Rad51,Mecp2,Brca2,Thoc2,Sp100,Rad54b,Ezh2,Trp53,Atrx,Dnmt3l,Rad52,Atm
GO:0045787	Positive regulation of cell cycle	6	367	44927	0.00019	10090.ENSMUSP00000017290,10090.ENSMUSP00000033770,10090.ENSMUSP00000038576,10090.ENSMUSP00000080419,10090.ENSMUSP00000104298,10090.ENSMUSP00000109203	Brca1,Mecp2,Brca2,Ezh2,Trp53,Atrx
GO:0045935	Positive regulation of nucleobase-containing compound metabolic process	11	2156	0.72	0.00022	10090.ENSMUSP00000017290,10090.ENSMUSP00000028795,10090.ENSMUSP00000033770,10090.ENSMUSP00000038576,10090.ENSMUSP00000043583,10090.ENSMUSP00000066399,10090.ENSMUSP00000104298,10090.ENSMUSP00000109203,10090.ENSMUSP00000121562,10090.ENSMUSP00000128504,10090.ENSMUSP00000156344	Brca1,Rad51,Mecp2,Brca2,Bclaf1,Sp100,Trp53,Atrx,Dnmt3l,Daxx,Atm
GO:2001251	Negative regulation of chromosome organization	4	83	45108	0.00023	10090.ENSMUSP00000102062,10090.ENSMUSP00000109203,10090.ENSMUSP00000124509,10090.ENSMUSP00000156344	H3f3b,Atrx,H3f3a,Atm
GO:0008630	Intrinsic apoptotic signaling pathway in response to DNA damage	4	85	25204	0.00025	10090.ENSMUSP00000017290,10090.ENSMUSP00000038576,10090.ENSMUSP00000104298,10090.ENSMUSP00000156344	Brca1,Brca2,Trp53,Atm
GO:0016570	Histone modification	6	395	44958	0.00027	10090.ENSMUSP00000017290,10090.ENSMUSP00000028795,10090.ENSMUSP00000033770,10090.ENSMUSP00000038576,10090.ENSMUSP00000080419,10090.ENSMUSP00000156344	Brca1,Rad51,Mecp2,Brca2,Ezh2,Atm
GO:0006312	Mitotic recombination	3	22	42036	0.00029	10090.ENSMUSP00000028795,10090.ENSMUSP00000038576,10090.ENSMUSP00000125502	Rad51,Brca2,Rad52
GO:0010629	Negative regulation of gene expression	8	977	0.93	0.00033	10090.ENSMUSP00000033770,10090.ENSMUSP00000080419,10090.ENSMUSP00000102062,10090.ENSMUSP00000104298,10090.ENSMUSP00000121562,10090.ENSMUSP00000124509,10090.ENSMUSP00000128504,10090.ENSMUSP00000156344	Mecp2,Ezh2,H3f3b,Trp53,Dnmt3l,H3f3a,Daxx,Atm
GO:0035518	Histone H2A monoubiquitination	3	24	45232	0.00036	10090.ENSMUSP00000017290,10090.ENSMUSP00000028795,10090.ENSMUSP00000038576	Brca1,Rad51,Brca2
GO:0000723	Telomere maintenance	4	97	23012	0.00039	10090.ENSMUSP00000028795,10090.ENSMUSP00000038576,10090.ENSMUSP00000066399,10090.ENSMUSP00000156344	Rad51,Brca2,Sp100,Atm
GO:1901699	Cellular response to nitrogen compound	7	686	44986	0.00039	10090.ENSMUSP00000017290,10090.ENSMUSP00000028795,10090.ENSMUSP00000033770,10090.ENSMUSP00000080419,10090.ENSMUSP00000104298,10090.ENSMUSP00000109203,10090.ENSMUSP00000128504	Brca1,Rad51,Mecp2,Ezh2,Trp53,Atrx,Daxx
GO:2000001	Regulation of DNA damage checkpoint	3	25	44928	0.00039	10090.ENSMUSP00000017290,10090.ENSMUSP00000028795,10090.ENSMUSP00000038576	Brca1,Rad51,Brca2
GO:0001556	Oocyte maturation	3	26	45140	0.00042	10090.ENSMUSP00000038576,10090.ENSMUSP00000102062,10090.ENSMUSP00000124509	Brca2,H3f3b,H3f3a
GO:0022414	Reproductive process	10	1844	0.75	0.00042	10090.ENSMUSP00000028795,10090.ENSMUSP00000038576,10090.ENSMUSP00000066977,10090.ENSMUSP00000095316,10090.ENSMUSP00000102062,10090.ENSMUSP00000104298,10090.ENSMUSP00000109203,10090.ENSMUSP00000121562,10090.ENSMUSP00000124509,10090.ENSMUSP00000156344	Rad51,Brca2,Rad54b,Idh1,H3f3b,Trp53,Atrx,Dnmt3l,H3f3a,Atm
GO:0000122	Negative regulation of transcription by RNA polymerase II	8	1024	0.91	0.00043	10090.ENSMUSP00000033770,10090.ENSMUSP00000066399,10090.ENSMUSP00000074994,10090.ENSMUSP00000080419,10090.ENSMUSP00000104298,10090.ENSMUSP00000109203,10090.ENSMUSP00000113157,10090.ENSMUSP00000128504	Mecp2,Sp100,H3c7,Ezh2,Trp53,Atrx,Cbx5,Daxx
GO:0006355	Regulation of transcription, DNA-templated	13	3537	0.58	0.00044	10090.ENSMUSP00000017290,10090.ENSMUSP00000033770,10090.ENSMUSP00000038576,10090.ENSMUSP00000043583,10090.ENSMUSP00000066399,10090.ENSMUSP00000074994,10090.ENSMUSP00000080419,10090.ENSMUSP00000104298,10090.ENSMUSP00000109203,10090.ENSMUSP00000113157,10090.ENSMUSP00000121562,10090.ENSMUSP00000128504,10090.ENSMUSP00000156344	Brca1,Mecp2,Brca2,Bclaf1,Sp100,H3c7,Ezh2,Trp53,Atrx,Cbx5,Dnmt3l,Daxx,Atm
GO:0022607	Cellular component assembly	11	2396	0.68	0.00049	10090.ENSMUSP00000028795,10090.ENSMUSP00000033770,10090.ENSMUSP00000079670,10090.ENSMUSP00000080419,10090.ENSMUSP00000102062,10090.ENSMUSP00000104298,10090.ENSMUSP00000109203,10090.ENSMUSP00000121562,10090.ENSMUSP00000124509,10090.ENSMUSP00000125502,10090.ENSMUSP00000128504	Rad51,Mecp2,H3c8,Ezh2,H3f3b,Trp53,Atrx,Dnmt3l,H3f3a,Rad52,Daxx
GO:0031323	Regulation of cellular metabolic process	16	5853	0.45	0.00049	10090.ENSMUSP00000017290,10090.ENSMUSP00000028795,10090.ENSMUSP00000033770,10090.ENSMUSP00000038576,10090.ENSMUSP00000043583,10090.ENSMUSP00000066399,10090.ENSMUSP00000074994,10090.ENSMUSP00000080419,10090.ENSMUSP00000095316,10090.ENSMUSP00000104298,10090.ENSMUSP00000109203,10090.ENSMUSP00000113157,10090.ENSMUSP00000121562,10090.ENSMUSP00000125502,10090.ENSMUSP00000128504,10090.ENSMUSP00000156344	Brca1,Rad51,Mecp2,Brca2,Bclaf1,Sp100,H3c7,Ezh2,Idh1,Trp53,Atrx,Cbx5,Dnmt3l,Rad52,Daxx,Atm
GO:0031326	Regulation of cellular biosynthetic process	14	4265	0.53	0.00049	10090.ENSMUSP00000017290,10090.ENSMUSP00000033770,10090.ENSMUSP00000038576,10090.ENSMUSP00000043583,10090.ENSMUSP00000066399,10090.ENSMUSP00000074994,10090.ENSMUSP00000080419,10090.ENSMUSP00000095316,10090.ENSMUSP00000104298,10090.ENSMUSP00000109203,10090.ENSMUSP00000113157,10090.ENSMUSP00000121562,10090.ENSMUSP00000128504,10090.ENSMUSP00000156344	Brca1,Mecp2,Brca2,Bclaf1,Sp100,H3c7,Ezh2,Idh1,Trp53,Atrx,Cbx5,Dnmt3l,Daxx,Atm
GO:0034502	Protein localization to chromosome	4	106	21551	0.00049	10090.ENSMUSP00000038576,10090.ENSMUSP00000080419,10090.ENSMUSP00000109203,10090.ENSMUSP00000128504	Brca2,Ezh2,Atrx,Daxx
GO:0051570	Regulation of histone H3-K9 methylation	3	29	44987	0.00051	10090.ENSMUSP00000017290,10090.ENSMUSP00000033770,10090.ENSMUSP00000109203	Brca1,Mecp2,Atrx
GO:0008340	Determination of adult lifespan	3	30	44959	0.00055	10090.ENSMUSP00000066977,10090.ENSMUSP00000104298,10090.ENSMUSP00000156344	Rad54b,Trp53,Atm
GO:0044030	Regulation of DNA methylation	3	30	44959	0.00055	10090.ENSMUSP00000017290,10090.ENSMUSP00000033770,10090.ENSMUSP00000121562	Brca1,Mecp2,Dnmt3l
GO:0006336	DNA replication-independent chromatin assembly	3	31	2.0	0.00058	10090.ENSMUSP00000102062,10090.ENSMUSP00000109203,10090.ENSMUSP00000124509	H3f3b,Atrx,H3f3a
GO:0048232	Male gamete generation	7	749	0.99	0.00058	10090.ENSMUSP00000038576,10090.ENSMUSP00000102062,10090.ENSMUSP00000104298,10090.ENSMUSP00000109203,10090.ENSMUSP00000121562,10090.ENSMUSP00000124509,10090.ENSMUSP00000156344	Brca2,H3f3b,Trp53,Atrx,Dnmt3l,H3f3a,Atm
GO:0071480	Cellular response to gamma radiation	3	32	36161	0.00063	10090.ENSMUSP00000028795,10090.ENSMUSP00000104298,10090.ENSMUSP00000156344	Rad51,Trp53,Atm
GO:0010948	Negative regulation of cell cycle process	5	269	47119	0.00065	10090.ENSMUSP00000017290,10090.ENSMUSP00000080419,10090.ENSMUSP00000104298,10090.ENSMUSP00000109203,10090.ENSMUSP00000156344	Brca1,Ezh2,Trp53,Atrx,Atm
GO:1990426	Mitotic recombination-dependent replication fork processing	2	2	44960	0.00066	10090.ENSMUSP00000028795,10090.ENSMUSP00000038576	Rad51,Brca2
GO:1902749	Regulation of cell cycle G2/M phase transition	4	120	19725	0.00067	10090.ENSMUSP00000017290,10090.ENSMUSP00000033770,10090.ENSMUSP00000104298,10090.ENSMUSP00000156344	Brca1,Mecp2,Trp53,Atm
GO:0007346	Regulation of mitotic cell cycle	6	506	45170	0.00078	10090.ENSMUSP00000017290,10090.ENSMUSP00000033770,10090.ENSMUSP00000038576,10090.ENSMUSP00000080419,10090.ENSMUSP00000104298,10090.ENSMUSP00000156344	Brca1,Mecp2,Brca2,Ezh2,Trp53,Atm
GO:0080090	Regulation of primary metabolic process	16	6158	0.43	0.00084	10090.ENSMUSP00000017290,10090.ENSMUSP00000028795,10090.ENSMUSP00000033770,10090.ENSMUSP00000038576,10090.ENSMUSP00000043583,10090.ENSMUSP00000066399,10090.ENSMUSP00000074994,10090.ENSMUSP00000080419,10090.ENSMUSP00000095316,10090.ENSMUSP00000104298,10090.ENSMUSP00000109203,10090.ENSMUSP00000113157,10090.ENSMUSP00000121562,10090.ENSMUSP00000125502,10090.ENSMUSP00000128504,10090.ENSMUSP00000156344	Brca1,Rad51,Mecp2,Brca2,Bclaf1,Sp100,H3c7,Ezh2,Idh1,Trp53,Atrx,Cbx5,Dnmt3l,Rad52,Daxx,Atm
GO:0006357	Regulation of transcription by RNA polymerase II	11	2590	0.65	0.00087	10090.ENSMUSP00000017290,10090.ENSMUSP00000033770,10090.ENSMUSP00000043583,10090.ENSMUSP00000066399,10090.ENSMUSP00000074994,10090.ENSMUSP00000080419,10090.ENSMUSP00000104298,10090.ENSMUSP00000109203,10090.ENSMUSP00000113157,10090.ENSMUSP00000128504,10090.ENSMUSP00000156344	Brca1,Mecp2,Bclaf1,Sp100,H3c7,Ezh2,Trp53,Atrx,Cbx5,Daxx,Atm
GO:0009628	Response to abiotic stimulus	8	1221	0.83	0.0012	10090.ENSMUSP00000017290,10090.ENSMUSP00000028795,10090.ENSMUSP00000033770,10090.ENSMUSP00000038576,10090.ENSMUSP00000066977,10090.ENSMUSP00000104298,10090.ENSMUSP00000128504,10090.ENSMUSP00000156344	Brca1,Rad51,Mecp2,Brca2,Rad54b,Trp53,Daxx,Atm
GO:0065003	Protein-containing complex assembly	8	1227	0.83	0.0012	10090.ENSMUSP00000028795,10090.ENSMUSP00000079670,10090.ENSMUSP00000102062,10090.ENSMUSP00000104298,10090.ENSMUSP00000109203,10090.ENSMUSP00000124509,10090.ENSMUSP00000125502,10090.ENSMUSP00000128504	Rad51,H3c8,H3f3b,Trp53,Atrx,H3f3a,Rad52,Daxx
GO:0031325	Positive regulation of cellular metabolic process	12	3304	0.58	0.0013	10090.ENSMUSP00000017290,10090.ENSMUSP00000028795,10090.ENSMUSP00000033770,10090.ENSMUSP00000038576,10090.ENSMUSP00000043583,10090.ENSMUSP00000066399,10090.ENSMUSP00000080419,10090.ENSMUSP00000104298,10090.ENSMUSP00000109203,10090.ENSMUSP00000121562,10090.ENSMUSP00000128504,10090.ENSMUSP00000156344	Brca1,Rad51,Mecp2,Brca2,Bclaf1,Sp100,Ezh2,Trp53,Atrx,Dnmt3l,Daxx,Atm
GO:0051173	Positive regulation of nitrogen compound metabolic process	12	3325	0.57	0.0013	10090.ENSMUSP00000017290,10090.ENSMUSP00000028795,10090.ENSMUSP00000033770,10090.ENSMUSP00000038576,10090.ENSMUSP00000043583,10090.ENSMUSP00000066399,10090.ENSMUSP00000080419,10090.ENSMUSP00000104298,10090.ENSMUSP00000109203,10090.ENSMUSP00000121562,10090.ENSMUSP00000128504,10090.ENSMUSP00000156344	Brca1,Rad51,Mecp2,Brca2,Bclaf1,Sp100,Ezh2,Trp53,Atrx,Dnmt3l,Daxx,Atm
GO:0003006	Developmental process involved in reproduction	8	1271	0.82	0.0015	10090.ENSMUSP00000038576,10090.ENSMUSP00000095316,10090.ENSMUSP00000102062,10090.ENSMUSP00000104298,10090.ENSMUSP00000109203,10090.ENSMUSP00000121562,10090.ENSMUSP00000124509,10090.ENSMUSP00000156344	Brca2,Idh1,H3f3b,Trp53,Atrx,Dnmt3l,H3f3a,Atm
GO:1902340	Negative regulation of chromosome condensation	2	4	26330	0.0015	10090.ENSMUSP00000102062,10090.ENSMUSP00000124509	H3f3b,H3f3a
GO:1905643	Positive regulation of DNA methylation	2	4	26330	0.0015	10090.ENSMUSP00000033770,10090.ENSMUSP00000121562	Mecp2,Dnmt3l
GO:0051053	Negative regulation of DNA metabolic process	4	158	15342	0.0017	10090.ENSMUSP00000038576,10090.ENSMUSP00000104298,10090.ENSMUSP00000121562,10090.ENSMUSP00000156344	Brca2,Trp53,Dnmt3l,Atm
GO:0097190	Apoptotic signaling pathway	5	340	43101	0.0017	10090.ENSMUSP00000017290,10090.ENSMUSP00000038576,10090.ENSMUSP00000104298,10090.ENSMUSP00000128504,10090.ENSMUSP00000156344	Brca1,Brca2,Trp53,Daxx,Atm
GO:1901990	Regulation of mitotic cell cycle phase transition	5	340	43101	0.0017	10090.ENSMUSP00000017290,10090.ENSMUSP00000033770,10090.ENSMUSP00000080419,10090.ENSMUSP00000104298,10090.ENSMUSP00000156344	Brca1,Mecp2,Ezh2,Trp53,Atm
GO:0000730	DNA recombinase assembly	2	5	22678	0.0019	10090.ENSMUSP00000028795,10090.ENSMUSP00000125502	Rad51,Rad52
GO:0090230	Regulation of centromere complex assembly	2	5	22678	0.0019	10090.ENSMUSP00000102062,10090.ENSMUSP00000124509	H3f3b,H3f3a
GO:1901991	Negative regulation of mitotic cell cycle phase transition	4	167	45017	0.0019	10090.ENSMUSP00000017290,10090.ENSMUSP00000080419,10090.ENSMUSP00000104298,10090.ENSMUSP00000156344	Brca1,Ezh2,Trp53,Atm
GO:0045893	Positive regulation of transcription, DNA-templated	9	1791	0.72	0.0020	10090.ENSMUSP00000017290,10090.ENSMUSP00000033770,10090.ENSMUSP00000038576,10090.ENSMUSP00000043583,10090.ENSMUSP00000066399,10090.ENSMUSP00000104298,10090.ENSMUSP00000109203,10090.ENSMUSP00000128504,10090.ENSMUSP00000156344	Brca1,Mecp2,Brca2,Bclaf1,Sp100,Trp53,Atrx,Daxx,Atm
GO:0045944	Positive regulation of transcription by RNA polymerase II	8	1353	0.79	0.0021	10090.ENSMUSP00000017290,10090.ENSMUSP00000033770,10090.ENSMUSP00000043583,10090.ENSMUSP00000066399,10090.ENSMUSP00000104298,10090.ENSMUSP00000109203,10090.ENSMUSP00000128504,10090.ENSMUSP00000156344	Brca1,Mecp2,Bclaf1,Sp100,Trp53,Atrx,Daxx,Atm
GO:0010639	Negative regulation of organelle organization	5	367	42005	0.0022	10090.ENSMUSP00000102062,10090.ENSMUSP00000104298,10090.ENSMUSP00000109203,10090.ENSMUSP00000124509,10090.ENSMUSP00000156344	H3f3b,Trp53,Atrx,H3f3a,Atm
GO:0031508	Pericentric heterochromatin assembly	2	6	19756	0.0023	10090.ENSMUSP00000102062,10090.ENSMUSP00000124509	H3f3b,H3f3a
GO:0035825	Homologous recombination	3	60	26299	0.0027	10090.ENSMUSP00000017290,10090.ENSMUSP00000028795,10090.ENSMUSP00000066977	Brca1,Rad51,Rad54b
GO:0007140	Male meiotic nuclear division	3	61	25934	0.0028	10090.ENSMUSP00000038576,10090.ENSMUSP00000121562,10090.ENSMUSP00000156344	Brca2,Dnmt3l,Atm
GO:0048469	Cell maturation	4	195	12055	0.0032	10090.ENSMUSP00000033770,10090.ENSMUSP00000038576,10090.ENSMUSP00000102062,10090.ENSMUSP00000124509	Mecp2,Brca2,H3f3b,H3f3a
GO:0051148	Negative regulation of muscle cell differentiation	3	66	24473	0.0034	10090.ENSMUSP00000033770,10090.ENSMUSP00000080419,10090.ENSMUSP00000128504	Mecp2,Ezh2,Daxx
GO:2001233	Regulation of apoptotic signaling pathway	5	410	44927	0.0034	10090.ENSMUSP00000017290,10090.ENSMUSP00000043583,10090.ENSMUSP00000066399,10090.ENSMUSP00000104298,10090.ENSMUSP00000128504	Brca1,Bclaf1,Sp100,Trp53,Daxx
GO:0010604	Positive regulation of macromolecule metabolic process	12	3742	0.52	0.0036	10090.ENSMUSP00000017290,10090.ENSMUSP00000028795,10090.ENSMUSP00000033770,10090.ENSMUSP00000038576,10090.ENSMUSP00000043583,10090.ENSMUSP00000066399,10090.ENSMUSP00000080419,10090.ENSMUSP00000104298,10090.ENSMUSP00000109203,10090.ENSMUSP00000121562,10090.ENSMUSP00000128504,10090.ENSMUSP00000156344	Brca1,Rad51,Mecp2,Brca2,Bclaf1,Sp100,Ezh2,Trp53,Atrx,Dnmt3l,Daxx,Atm
GO:0007283	Spermatogenesis	6	726	0.93	0.0042	10090.ENSMUSP00000038576,10090.ENSMUSP00000102062,10090.ENSMUSP00000104298,10090.ENSMUSP00000109203,10090.ENSMUSP00000121562,10090.ENSMUSP00000124509	Brca2,H3f3b,Trp53,Atrx,Dnmt3l,H3f3a
GO:0033129	Positive regulation of histone phosphorylation	2	9	13181	0.0042	10090.ENSMUSP00000128504,10090.ENSMUSP00000156344	Daxx,Atm
GO:0043254	Regulation of protein-containing complex assembly	5	442	45108	0.0047	10090.ENSMUSP00000033770,10090.ENSMUSP00000102062,10090.ENSMUSP00000104298,10090.ENSMUSP00000124509,10090.ENSMUSP00000156344	Mecp2,H3f3b,Trp53,H3f3a,Atm
GO:0051129	Negative regulation of cellular component organization	6	740	0.93	0.0047	10090.ENSMUSP00000044677,10090.ENSMUSP00000102062,10090.ENSMUSP00000104298,10090.ENSMUSP00000109203,10090.ENSMUSP00000124509,10090.ENSMUSP00000156344	Thoc2,H3f3b,Trp53,Atrx,H3f3a,Atm
GO:0033365	Protein localization to organelle	6	745	0.92	0.0048	10090.ENSMUSP00000038576,10090.ENSMUSP00000066399,10090.ENSMUSP00000080419,10090.ENSMUSP00000104298,10090.ENSMUSP00000109203,10090.ENSMUSP00000128504	Brca2,Sp100,Ezh2,Trp53,Atrx,Daxx
GO:0010033	Response to organic substance	11	3234	0.55	0.0052	10090.ENSMUSP00000017290,10090.ENSMUSP00000028795,10090.ENSMUSP00000033770,10090.ENSMUSP00000043583,10090.ENSMUSP00000066399,10090.ENSMUSP00000080419,10090.ENSMUSP00000095316,10090.ENSMUSP00000104298,10090.ENSMUSP00000109203,10090.ENSMUSP00000128504,10090.ENSMUSP00000156344	Brca1,Rad51,Mecp2,Bclaf1,Sp100,Ezh2,Idh1,Trp53,Atrx,Daxx,Atm
GO:0044773	Mitotic DNA damage checkpoint signaling	3	78	45078	0.0052	10090.ENSMUSP00000017290,10090.ENSMUSP00000104298,10090.ENSMUSP00000156344	Brca1,Trp53,Atm
GO:0051865	Protein autoubiquitination	3	79	45078	0.0053	10090.ENSMUSP00000017290,10090.ENSMUSP00000028795,10090.ENSMUSP00000038576	Brca1,Rad51,Brca2
GO:0070192	Chromosome organization involved in meiotic cell cycle	3	82	21186	0.0059	10090.ENSMUSP00000028795,10090.ENSMUSP00000109203,10090.ENSMUSP00000156344	Rad51,Atrx,Atm
GO:0051574	Positive regulation of histone H3-K9 methylation	2	12	45323	0.0064	10090.ENSMUSP00000017290,10090.ENSMUSP00000033770	Brca1,Mecp2
GO:0072711	Cellular response to hydroxyurea	2	12	45323	0.0064	10090.ENSMUSP00000028795,10090.ENSMUSP00000109203	Rad51,Atrx
GO:0071241	Cellular response to inorganic substance	4	244	44927	0.0065	10090.ENSMUSP00000028795,10090.ENSMUSP00000033770,10090.ENSMUSP00000109203,10090.ENSMUSP00000128504	Rad51,Mecp2,Atrx,Daxx
GO:0007420	Brain development	6	810	0.89	0.0069	10090.ENSMUSP00000033770,10090.ENSMUSP00000038576,10090.ENSMUSP00000080419,10090.ENSMUSP00000104298,10090.ENSMUSP00000109203,10090.ENSMUSP00000156344	Mecp2,Brca2,Ezh2,Trp53,Atrx,Atm
GO:0031399	Regulation of protein modification process	8	1658	0.7	0.0070	10090.ENSMUSP00000017290,10090.ENSMUSP00000028795,10090.ENSMUSP00000033770,10090.ENSMUSP00000080419,10090.ENSMUSP00000104298,10090.ENSMUSP00000109203,10090.ENSMUSP00000128504,10090.ENSMUSP00000156344	Brca1,Rad51,Mecp2,Ezh2,Trp53,Atrx,Daxx,Atm
GO:0090399	Replicative senescence	2	14	42767	0.0078	10090.ENSMUSP00000104298,10090.ENSMUSP00000156344	Trp53,Atm
GO:1900112	Regulation of histone H3-K9 trimethylation	2	14	42767	0.0078	10090.ENSMUSP00000033770,10090.ENSMUSP00000109203	Mecp2,Atrx
GO:0043009	Chordate embryonic development	6	847	0.87	0.0084	10090.ENSMUSP00000017290,10090.ENSMUSP00000038576,10090.ENSMUSP00000044677,10090.ENSMUSP00000104298,10090.ENSMUSP00000121562,10090.ENSMUSP00000156344	Brca1,Brca2,Thoc2,Trp53,Dnmt3l,Atm
GO:0000722	Telomere maintenance via recombination	2	15	41671	0.0087	10090.ENSMUSP00000028795,10090.ENSMUSP00000038576	Rad51,Brca2
GO:0010225	Response to UV-C	2	15	41671	0.0087	10090.ENSMUSP00000038576,10090.ENSMUSP00000104298	Brca2,Trp53
GO:0070887	Cellular response to chemical stimulus	10	2827	0.57	0.0087	10090.ENSMUSP00000017290,10090.ENSMUSP00000028795,10090.ENSMUSP00000033770,10090.ENSMUSP00000043583,10090.ENSMUSP00000080419,10090.ENSMUSP00000104298,10090.ENSMUSP00000109203,10090.ENSMUSP00000125502,10090.ENSMUSP00000128504,10090.ENSMUSP00000156344	Brca1,Rad51,Mecp2,Bclaf1,Ezh2,Trp53,Atrx,Rad52,Daxx,Atm
GO:0070198	Protein localization to chromosome, telomeric region	2	16	45232	0.0095	10090.ENSMUSP00000038576,10090.ENSMUSP00000109203	Brca2,Atrx
GO:1903799	Negative regulation of miRNA maturation	2	16	45232	0.0095	10090.ENSMUSP00000033770,10090.ENSMUSP00000104298	Mecp2,Trp53
GO:0008283	Cell population proliferation	6	878	0.85	0.0097	10090.ENSMUSP00000033770,10090.ENSMUSP00000038576,10090.ENSMUSP00000102062,10090.ENSMUSP00000104298,10090.ENSMUSP00000124509,10090.ENSMUSP00000128504	Mecp2,Brca2,H3f3b,Trp53,H3f3a,Daxx
GO:0071407	Cellular response to organic cyclic compound	5	540	0.98	0.0097	10090.ENSMUSP00000017290,10090.ENSMUSP00000028795,10090.ENSMUSP00000033770,10090.ENSMUSP00000080419,10090.ENSMUSP00000128504	Brca1,Rad51,Mecp2,Ezh2,Daxx
GO:0062197	Cellular response to chemical stress	4	284	42736	0.0102	10090.ENSMUSP00000080419,10090.ENSMUSP00000104298,10090.ENSMUSP00000125502,10090.ENSMUSP00000156344	Ezh2,Trp53,Rad52,Atm
GO:0006349	Regulation of gene expression by genomic imprinting	2	17	45171	0.0103	10090.ENSMUSP00000017290,10090.ENSMUSP00000033770	Brca1,Mecp2
GO:0010389	Regulation of G2/M transition of mitotic cell cycle	3	106	17168	0.0103	10090.ENSMUSP00000017290,10090.ENSMUSP00000033770,10090.ENSMUSP00000156344	Brca1,Mecp2,Atm
GO:0043170	Macromolecule metabolic process	14	5860	0.4	0.0108	10090.ENSMUSP00000017290,10090.ENSMUSP00000028795,10090.ENSMUSP00000033770,10090.ENSMUSP00000038576,10090.ENSMUSP00000044677,10090.ENSMUSP00000066399,10090.ENSMUSP00000066977,10090.ENSMUSP00000074994,10090.ENSMUSP00000080419,10090.ENSMUSP00000104298,10090.ENSMUSP00000109203,10090.ENSMUSP00000121562,10090.ENSMUSP00000125502,10090.ENSMUSP00000156344	Brca1,Rad51,Mecp2,Brca2,Thoc2,Sp100,Rad54b,H3c7,Ezh2,Trp53,Atrx,Dnmt3l,Rad52,Atm
GO:0071236	Cellular response to antibiotic	2	19	45018	0.0124	10090.ENSMUSP00000080419,10090.ENSMUSP00000104298	Ezh2,Trp53
GO:0048522	Positive regulation of cellular process	14	5948	0.39	0.0126	10090.ENSMUSP00000017290,10090.ENSMUSP00000028795,10090.ENSMUSP00000033770,10090.ENSMUSP00000038576,10090.ENSMUSP00000043583,10090.ENSMUSP00000066399,10090.ENSMUSP00000080419,10090.ENSMUSP00000102062,10090.ENSMUSP00000104298,10090.ENSMUSP00000109203,10090.ENSMUSP00000121562,10090.ENSMUSP00000124509,10090.ENSMUSP00000128504,10090.ENSMUSP00000156344	Brca1,Rad51,Mecp2,Brca2,Bclaf1,Sp100,Ezh2,H3f3b,Trp53,Atrx,Dnmt3l,H3f3a,Daxx,Atm
GO:0033151	V(D)J recombination	2	20	44959	0.0134	10090.ENSMUSP00000080419,10090.ENSMUSP00000156344	Ezh2,Atm
GO:0010035	Response to inorganic substance	5	596	0.94	0.0143	10090.ENSMUSP00000028795,10090.ENSMUSP00000033770,10090.ENSMUSP00000080419,10090.ENSMUSP00000109203,10090.ENSMUSP00000128504	Rad51,Mecp2,Ezh2,Atrx,Daxx
GO:0033036	Macromolecule localization	9	2441	0.58	0.0149	10090.ENSMUSP00000033770,10090.ENSMUSP00000038576,10090.ENSMUSP00000044677,10090.ENSMUSP00000066399,10090.ENSMUSP00000080419,10090.ENSMUSP00000104298,10090.ENSMUSP00000109203,10090.ENSMUSP00000128504,10090.ENSMUSP00000156344	Mecp2,Brca2,Thoc2,Sp100,Ezh2,Trp53,Atrx,Daxx,Atm
GO:0008585	Female gonad development	3	123	45017	0.0150	10090.ENSMUSP00000038576,10090.ENSMUSP00000095316,10090.ENSMUSP00000156344	Brca2,Idh1,Atm
GO:0022412	Cellular process involved in reproduction in multicellular organism	5	608	0.93	0.0155	10090.ENSMUSP00000038576,10090.ENSMUSP00000102062,10090.ENSMUSP00000121562,10090.ENSMUSP00000124509,10090.ENSMUSP00000156344	Brca2,H3f3b,Dnmt3l,H3f3a,Atm
GO:0071417	Cellular response to organonitrogen compound	5	610	0.93	0.0156	10090.ENSMUSP00000017290,10090.ENSMUSP00000028795,10090.ENSMUSP00000033770,10090.ENSMUSP00000080419,10090.ENSMUSP00000104298	Brca1,Rad51,Mecp2,Ezh2,Trp53
GO:0009791	Post-embryonic development	3	128	14246	0.0165	10090.ENSMUSP00000033770,10090.ENSMUSP00000109203,10090.ENSMUSP00000156344	Mecp2,Atrx,Atm
GO:0021549	Cerebellum development	3	129	13881	0.0168	10090.ENSMUSP00000033770,10090.ENSMUSP00000080419,10090.ENSMUSP00000104298	Mecp2,Ezh2,Trp53
GO:0007275	Multicellular organism development	12	4513	0.44	0.0171	10090.ENSMUSP00000017290,10090.ENSMUSP00000033770,10090.ENSMUSP00000038576,10090.ENSMUSP00000044677,10090.ENSMUSP00000080419,10090.ENSMUSP00000095316,10090.ENSMUSP00000102062,10090.ENSMUSP00000104298,10090.ENSMUSP00000109203,10090.ENSMUSP00000121562,10090.ENSMUSP00000124509,10090.ENSMUSP00000156344	Brca1,Mecp2,Brca2,Thoc2,Ezh2,Idh1,H3f3b,Trp53,Atrx,Dnmt3l,H3f3a,Atm
GO:0014013	Regulation of gliogenesis	3	132	13516	0.0177	10090.ENSMUSP00000033770,10090.ENSMUSP00000080419,10090.ENSMUSP00000104298	Mecp2,Ezh2,Trp53
GO:0014070	Response to organic cyclic compound	6	1008	0.79	0.0182	10090.ENSMUSP00000017290,10090.ENSMUSP00000028795,10090.ENSMUSP00000033770,10090.ENSMUSP00000080419,10090.ENSMUSP00000095316,10090.ENSMUSP00000128504	Brca1,Rad51,Mecp2,Ezh2,Idh1,Daxx
GO:0042221	Response to chemical	13	5335	0.4	0.0182	10090.ENSMUSP00000017290,10090.ENSMUSP00000028795,10090.ENSMUSP00000033770,10090.ENSMUSP00000043583,10090.ENSMUSP00000066399,10090.ENSMUSP00000066977,10090.ENSMUSP00000080419,10090.ENSMUSP00000095316,10090.ENSMUSP00000104298,10090.ENSMUSP00000109203,10090.ENSMUSP00000125502,10090.ENSMUSP00000128504,10090.ENSMUSP00000156344	Brca1,Rad51,Mecp2,Bclaf1,Sp100,Rad54b,Ezh2,Idh1,Trp53,Atrx,Rad52,Daxx,Atm
GO:1901216	Positive regulation of neuron death	3	134	13516	0.0182	10090.ENSMUSP00000104298,10090.ENSMUSP00000128504,10090.ENSMUSP00000156344	Trp53,Daxx,Atm
GO:0046822	Regulation of nucleocytoplasmic transport	3	135	13150	0.0184	10090.ENSMUSP00000017290,10090.ENSMUSP00000044677,10090.ENSMUSP00000066399	Brca1,Thoc2,Sp100
GO:0006915	Apoptotic process	6	1026	0.78	0.0196	10090.ENSMUSP00000017290,10090.ENSMUSP00000038576,10090.ENSMUSP00000043583,10090.ENSMUSP00000104298,10090.ENSMUSP00000128504,10090.ENSMUSP00000156344	Brca1,Brca2,Bclaf1,Trp53,Daxx,Atm
GO:0009719	Response to endogenous stimulus	7	1478	0.69	0.0198	10090.ENSMUSP00000017290,10090.ENSMUSP00000028795,10090.ENSMUSP00000033770,10090.ENSMUSP00000080419,10090.ENSMUSP00000095316,10090.ENSMUSP00000104298,10090.ENSMUSP00000128504	Brca1,Rad51,Mecp2,Ezh2,Idh1,Trp53,Daxx
GO:0032386	Regulation of intracellular transport	4	350	45139	0.0198	10090.ENSMUSP00000017290,10090.ENSMUSP00000033770,10090.ENSMUSP00000044677,10090.ENSMUSP00000066399	Brca1,Mecp2,Thoc2,Sp100
GO:0035556	Intracellular signal transduction	7	1493	0.69	0.0209	10090.ENSMUSP00000017290,10090.ENSMUSP00000038576,10090.ENSMUSP00000066399,10090.ENSMUSP00000104298,10090.ENSMUSP00000109203,10090.ENSMUSP00000128504,10090.ENSMUSP00000156344	Brca1,Brca2,Sp100,Trp53,Atrx,Daxx,Atm
GO:0006275	Regulation of DNA replication	3	143	12420	0.0212	10090.ENSMUSP00000038576,10090.ENSMUSP00000104298,10090.ENSMUSP00000109203	Brca2,Trp53,Atrx
GO:0006997	Nucleus organization	3	143	12420	0.0212	10090.ENSMUSP00000102062,10090.ENSMUSP00000124509,10090.ENSMUSP00000128504	H3f3b,H3f3a,Daxx
GO:0030183	B cell differentiation	3	148	11689	0.0229	10090.ENSMUSP00000080419,10090.ENSMUSP00000104298,10090.ENSMUSP00000156344	Ezh2,Trp53,Atm
GO:0048468	Cell development	8	2044	0.61	0.0230	10090.ENSMUSP00000033770,10090.ENSMUSP00000038576,10090.ENSMUSP00000044677,10090.ENSMUSP00000080419,10090.ENSMUSP00000102062,10090.ENSMUSP00000109203,10090.ENSMUSP00000124509,10090.ENSMUSP00000156344	Mecp2,Brca2,Thoc2,Ezh2,H3f3b,Atrx,H3f3a,Atm
GO:0008156	Negative regulation of DNA replication	2	29	31413	0.0232	10090.ENSMUSP00000038576,10090.ENSMUSP00000104298	Brca2,Trp53
GO:0007141	Male meiosis I	2	31	30317	0.0261	10090.ENSMUSP00000038576,10090.ENSMUSP00000121562	Brca2,Dnmt3l
GO:0014009	Glial cell proliferation	2	32	29587	0.0274	10090.ENSMUSP00000033770,10090.ENSMUSP00000104298	Mecp2,Trp53
GO:0031401	Positive regulation of protein modification process	6	1107	0.75	0.0274	10090.ENSMUSP00000017290,10090.ENSMUSP00000033770,10090.ENSMUSP00000080419,10090.ENSMUSP00000104298,10090.ENSMUSP00000128504,10090.ENSMUSP00000156344	Brca1,Mecp2,Ezh2,Trp53,Daxx,Atm
GO:2001235	Positive regulation of apoptotic signaling pathway	3	159	47119	0.0274	10090.ENSMUSP00000043583,10090.ENSMUSP00000104298,10090.ENSMUSP00000128504	Bclaf1,Trp53,Daxx
GO:0006979	Response to oxidative stress	4	393	44958	0.0282	10090.ENSMUSP00000080419,10090.ENSMUSP00000095316,10090.ENSMUSP00000104298,10090.ENSMUSP00000125502	Ezh2,Idh1,Trp53,Rad52
GO:0042771	Intrinsic apoptotic signaling pathway in response to DNA damage by p53 class mediator	2	33	45139	0.0286	10090.ENSMUSP00000038576,10090.ENSMUSP00000104298	Brca2,Trp53
GO:0040008	Regulation of growth	5	730	0.85	0.0303	10090.ENSMUSP00000033770,10090.ENSMUSP00000102062,10090.ENSMUSP00000104298,10090.ENSMUSP00000124509,10090.ENSMUSP00000128504	Mecp2,H3f3b,Trp53,H3f3a,Daxx
GO:0071495	Cellular response to endogenous stimulus	6	1133	0.74	0.0303	10090.ENSMUSP00000017290,10090.ENSMUSP00000028795,10090.ENSMUSP00000033770,10090.ENSMUSP00000080419,10090.ENSMUSP00000104298,10090.ENSMUSP00000128504	Brca1,Rad51,Mecp2,Ezh2,Trp53,Daxx
GO:1901214	Regulation of neuron death	4	402	44927	0.0303	10090.ENSMUSP00000033770,10090.ENSMUSP00000104298,10090.ENSMUSP00000128504,10090.ENSMUSP00000156344	Mecp2,Trp53,Daxx,Atm
GO:0048731	System development	11	4105	0.45	0.0309	10090.ENSMUSP00000033770,10090.ENSMUSP00000038576,10090.ENSMUSP00000044677,10090.ENSMUSP00000080419,10090.ENSMUSP00000095316,10090.ENSMUSP00000102062,10090.ENSMUSP00000104298,10090.ENSMUSP00000109203,10090.ENSMUSP00000121562,10090.ENSMUSP00000124509,10090.ENSMUSP00000156344	Mecp2,Brca2,Thoc2,Ezh2,Idh1,H3f3b,Trp53,Atrx,Dnmt3l,H3f3a,Atm
GO:0051641	Cellular localization	9	2778	0.53	0.0333	10090.ENSMUSP00000033770,10090.ENSMUSP00000038576,10090.ENSMUSP00000044677,10090.ENSMUSP00000066399,10090.ENSMUSP00000080419,10090.ENSMUSP00000104298,10090.ENSMUSP00000109203,10090.ENSMUSP00000128504,10090.ENSMUSP00000156344	Mecp2,Brca2,Thoc2,Sp100,Ezh2,Trp53,Atrx,Daxx,Atm
GO:0008584	Male gonad development	3	173	46023	0.0334	10090.ENSMUSP00000102062,10090.ENSMUSP00000109203,10090.ENSMUSP00000124509	H3f3b,Atrx,H3f3a
GO:0010646	Regulation of cell communication	10	3447	0.48	0.0341	10090.ENSMUSP00000017290,10090.ENSMUSP00000028795,10090.ENSMUSP00000033770,10090.ENSMUSP00000038576,10090.ENSMUSP00000043583,10090.ENSMUSP00000066399,10090.ENSMUSP00000080419,10090.ENSMUSP00000104298,10090.ENSMUSP00000128504,10090.ENSMUSP00000156344	Brca1,Rad51,Mecp2,Brca2,Bclaf1,Sp100,Ezh2,Trp53,Daxx,Atm
GO:0051298	Centrosome duplication	2	37	27395	0.0341	10090.ENSMUSP00000017290,10090.ENSMUSP00000038576	Brca1,Brca2
GO:0071310	Cellular response to organic substance	8	2191	0.58	0.0341	10090.ENSMUSP00000017290,10090.ENSMUSP00000028795,10090.ENSMUSP00000033770,10090.ENSMUSP00000043583,10090.ENSMUSP00000080419,10090.ENSMUSP00000104298,10090.ENSMUSP00000128504,10090.ENSMUSP00000156344	Brca1,Rad51,Mecp2,Bclaf1,Ezh2,Trp53,Daxx,Atm
GO:0023051	Regulation of signaling	10	3456	0.48	0.0343	10090.ENSMUSP00000017290,10090.ENSMUSP00000028795,10090.ENSMUSP00000033770,10090.ENSMUSP00000038576,10090.ENSMUSP00000043583,10090.ENSMUSP00000066399,10090.ENSMUSP00000080419,10090.ENSMUSP00000104298,10090.ENSMUSP00000128504,10090.ENSMUSP00000156344	Brca1,Rad51,Mecp2,Brca2,Bclaf1,Sp100,Ezh2,Trp53,Daxx,Atm
GO:0042981	Regulation of apoptotic process	7	1652	0.64	0.0343	10090.ENSMUSP00000017290,10090.ENSMUSP00000033770,10090.ENSMUSP00000043583,10090.ENSMUSP00000066399,10090.ENSMUSP00000104298,10090.ENSMUSP00000128504,10090.ENSMUSP00000156344	Brca1,Mecp2,Bclaf1,Sp100,Trp53,Daxx,Atm
GO:2001022	Positive regulation of response to DNA damage stimulus	3	178	45292	0.0353	10090.ENSMUSP00000017290,10090.ENSMUSP00000043583,10090.ENSMUSP00000156344	Brca1,Bclaf1,Atm
GO:0043516	Regulation of DNA damage response, signal transduction by p53 class mediator	2	38	27030	0.0354	10090.ENSMUSP00000104298,10090.ENSMUSP00000156344	Trp53,Atm
GO:0007095	Mitotic G2 DNA damage checkpoint signaling	2	39	26665	0.0370	10090.ENSMUSP00000017290,10090.ENSMUSP00000156344	Brca1,Atm
GO:0071312	Cellular response to alkaloid	2	40	26299	0.0386	10090.ENSMUSP00000028795,10090.ENSMUSP00000033770	Rad51,Mecp2
GO:0051154	Negative regulation of striated muscle cell differentiation	2	41	25934	0.0402	10090.ENSMUSP00000080419,10090.ENSMUSP00000128504	Ezh2,Daxx
GO:0071704	Organic substance metabolic process	15	7673	0.31	0.0402	10090.ENSMUSP00000017290,10090.ENSMUSP00000028795,10090.ENSMUSP00000033770,10090.ENSMUSP00000038576,10090.ENSMUSP00000044677,10090.ENSMUSP00000066399,10090.ENSMUSP00000066977,10090.ENSMUSP00000074994,10090.ENSMUSP00000080419,10090.ENSMUSP00000095316,10090.ENSMUSP00000104298,10090.ENSMUSP00000109203,10090.ENSMUSP00000121562,10090.ENSMUSP00000125502,10090.ENSMUSP00000156344	Brca1,Rad51,Mecp2,Brca2,Thoc2,Sp100,Rad54b,H3c7,Ezh2,Idh1,Trp53,Atrx,Dnmt3l,Rad52,Atm
GO:1902531	Regulation of intracellular signal transduction	7	1707	0.63	0.0404	10090.ENSMUSP00000017290,10090.ENSMUSP00000028795,10090.ENSMUSP00000038576,10090.ENSMUSP00000043583,10090.ENSMUSP00000080419,10090.ENSMUSP00000104298,10090.ENSMUSP00000156344	Brca1,Rad51,Brca2,Bclaf1,Ezh2,Trp53,Atm
GO:0050794	Regulation of cellular process	19	12265	0.21	0.0411	10090.ENSMUSP00000017290,10090.ENSMUSP00000028795,10090.ENSMUSP00000033770,10090.ENSMUSP00000038576,10090.ENSMUSP00000043583,10090.ENSMUSP00000044677,10090.ENSMUSP00000066399,10090.ENSMUSP00000074994,10090.ENSMUSP00000080419,10090.ENSMUSP00000095316,10090.ENSMUSP00000102062,10090.ENSMUSP00000104298,10090.ENSMUSP00000109203,10090.ENSMUSP00000113157,10090.ENSMUSP00000121562,10090.ENSMUSP00000124509…	Brca1,Rad51,Mecp2,Brca2,Bclaf1,Thoc2,Sp100,H3c7,Ezh2,Idh1,H3f3b,Trp53,Atrx,Cbx5,Dnmt3l,H3f3a,Rad52,Daxx,Atm
GO:0033043	Regulation of organelle organization	6	1231	0.7	0.0430	10090.ENSMUSP00000033770,10090.ENSMUSP00000102062,10090.ENSMUSP00000104298,10090.ENSMUSP00000109203,10090.ENSMUSP00000124509,10090.ENSMUSP00000156344	Mecp2,H3f3b,Trp53,Atrx,H3f3a,Atm
GO:0048513	Animal organ development	10	3588	0.46	0.0443	10090.ENSMUSP00000033770,10090.ENSMUSP00000038576,10090.ENSMUSP00000080419,10090.ENSMUSP00000095316,10090.ENSMUSP00000102062,10090.ENSMUSP00000104298,10090.ENSMUSP00000109203,10090.ENSMUSP00000121562,10090.ENSMUSP00000124509,10090.ENSMUSP00000156344	Mecp2,Brca2,Ezh2,Idh1,H3f3b,Trp53,Atrx,Dnmt3l,H3f3a,Atm
GO:0001558	Regulation of cell growth	4	459	0.96	0.0448	10090.ENSMUSP00000033770,10090.ENSMUSP00000102062,10090.ENSMUSP00000104298,10090.ENSMUSP00000124509	Mecp2,H3f3b,Trp53,H3f3a
GO:0030307	Positive regulation of cell growth	3	201	43466	0.0467	10090.ENSMUSP00000033770,10090.ENSMUSP00000102062,10090.ENSMUSP00000124509	Mecp2,H3f3b,H3f3a
GO:1901700	Response to oxygen-containing compound	7	1763	0.62	0.0470	10090.ENSMUSP00000017290,10090.ENSMUSP00000028795,10090.ENSMUSP00000033770,10090.ENSMUSP00000066399,10090.ENSMUSP00000080419,10090.ENSMUSP00000104298,10090.ENSMUSP00000156344	Brca1,Rad51,Mecp2,Sp100,Ezh2,Trp53,Atm
